# Supplementary material for: Homeobox Gene Duplication and Divergence in Arachnids
Source: Mol Biol Evol. 2018 Jun 19;35(9):2240–53. doi: 10.1093/molbev/msy125 (PMC6107062; doi:10.1093/molbev/msy125)
Supplement: Supplementary Data [file msy125_supp.zip]

Archive with 5 entries (5 files):
- SupTable1.docx
- SupFig1.jpg
- SupFig2.jpg
- SupFig3.jpg
- SupFile1.xlsx
