# Supplementary material for: Homeobox Gene Duplication and Divergence in Arachnids
Source: Mol Biol Evol. 2018 Jun 19;35(9):2240–53. doi: 10.1093/molbev/msy125 (PMC6107062; doi:10.1093/molbev/msy125)
Supplement: Supplementary Data [file msy125_supp.zip › SupFile1.xlsx]

## Sheet: Parasteatoda tepidariorum
Classes	Gene Family	Gene Names	Gene Model	Other Features	Nucleotide sequence
ANTP	Cdx	Cad	aug3.g12643		GCATTCAAAATATTGGGAAATTAATTTATAATTTTAAGTATGCGTATGCAATATCTGGGGTAGGGGAACTTTGCAATAGGAATTTTTGGATTTATGATATGGCATCGGTGTAAGGTATTTATCCTGATAACAAAAAACTGAAGATATCTCTACAGATGATACGGCGGAGAAATTCTAACATCGGGATGCCTTACGAAAGTGAGGAGGAAACCGATGCCGAGAAACTCTATCCCGATTGGAGGACTATCATACACCCCACCTCATCAGGAGACACTGATTGGTGGAAGACATCCTTATGTAGTCAGGAAGAGGAGTAGACGTTTCTTCCAGTGTGTCACATCACTGGAAAGATAACTGAGGTATAGAAATTATCTTTTCAAGACTGTGGATTCAAGTAGA…
	Evx	Eve	aug3.g17585		GGAGTATTTTTATTTGTGTTGATGATGCAGCAGGGTCTTCGAACTTCAGATTTGTGTTTACTGGAGGATGATTTGGAGAAGAGCAAATTCGACTTGAGGTTGAATAGGGTGAGGCAAGGTGGAAACAACCCCGCCGCAGAAGAGATGAGGAAATTGTCACCCATCAAGGAAGATCTAAAAGAGGACAAAAACAGAAAAGATGATTTGAGTTCCATTCGGAGATATCGTACAGCCTTCACCCGAGAGCAGCTGGCGAGACTTGAGAAAGAGTTCTGCCGAGAAAACTACGTCTCGAGGCCGCGGAGGTGTGAACTAGCCTCCGCTCTCAACCTGCCGGAGTCCACCATTAAGGTATGGTTTCAAAATAGAAGGATGAAAGACAAACGTCAGAGACTGGCT…
	Gbx	Gbx1	aug3.g14024		GGCTAAGGAGAGAGAGAGAAAAAAAATCTTCTCTTTAGCCCTGATAAAAGCCCAATAGAAAGAGATTTCTTGCGCAGTATCTTTCTCGAGAAGTTCTGACAGAGACAATTCTTTCTTTTGAAGGATCTTTTCAAGTGAAAGAATGGCGAGAAAACGAACAACCTTTACTAGCGAACAATTGTTGGAGCTTGAGAAAGAATTTCATTCCAAAAAATATCTCACTTTGAGTGAACGATTTCAAATCGCTCTTTCTTTAAAATTGAACGAAGCTCAAGTGAAAATCTGGTTTCAAAATCGAAGAGCTAAATGGAAACGCCTGAAAGCTGGGAAAACAAAAATTATTGTACCGATACCAGTTCATGTAAATCGAATCGCAGTTCATAATCAGCTTGGAAACTA…
	Gbx	Gbx2	aug3.g5351		GTGCATGTTATTCTCCACTAGGAATATACAATGCAGCGCGCTTCATTTTCTATAGACTCATTAATATCCGGCTCTCCTGCCGGACCTGGATACAGAAATCCAGCATTTCAATTACCCTTTTTCTATAATGGTTATGTGTTCGTGCCACGCTCGGGACTTTATTCAACCGGAGCTCTGAGTTTTCCAGGGCAATTGCTCCCGGATCATCTCATAAATGGACATAGATTGCCCTTGCCGGACATTCCCCAGGAATGCAGGGGAACAAATGCCGGATATACAGGAGCTGCATCACCTTCATCTACCACGAGCAACAAATCACCTGTGTTTGATCTTCAACACAGTCCAACGGAACAACTGAGCATCTCCAGAGATTCTAGCCCCGATGTGACCACACTGGAC…
	Gsx	Gsx	aug3.g7582		CTATGTCCCAATAACTAATCATGTCTAAATCCTTCTTAGTAGATTCTATTTTAACGAAAAGCGAAAACACCTCCCAGAAATCTGATTCCTCAGTCAACTTAAGTGGCTGTAAGAGCCCATGGATATCAACAAATACTATGGTTCTACCTCCAGGACTTTGTATATCTTCTCGTGGTCTCTGTAATAGCTTTGAACTATCGGATTATTTGCAAAGAGGATTGTACAATTATGCTCAAGCAGGAATTTCCAACAGAAATACAGGCTATAGAGATTCTCAAATTCCAAATTCAACACAAAAACTTAAATCATCAATAGTTCCTGGCTCTTTTAGTCAAGAAAAATCGCCAAAAGATTCATGGCAGCAACGATCATATTCTCCGTTCTTAGAAGAAAAAGAAA…
	Hox1	lab-A	aug3.g7954		AGAGGAAGGAGATCTATTCAGTGTGCACTGAAACGTCCAGTAGTTGAAACCGACTCTCGCTCAGAAGGCGGGGAAAAGGAGAAGCGTGCTTGAGAACTGGTGGAAAAAAAAGTTTGTTGAAGAAAGTAAAAAAAAACTTGTCACTTCATCTACTGGAGGTAGCGATATCGCCATTGGCCAGATCCGCTATCACGTGACCCAGACCACCCCCTTCCTCCACCTCAACTTATCTGCCCATACTTTTATGTCAACCACAGGTTTCGCAGAGATGGTTCTTCATCCATTTATTTTCCGATTTATCTGTAAGGAGTTAGACAGCTAATTTACTGGCTTTTGCGTCGGGGTGCCTTGTTTTTTTTTATTTTTAATAATTTTTTCACCTTCTTTTTTTCATTTCTG…
	Hox1	lab-B	aug3.g27130		TTTGGAAAAGAGGTACAGAATAAGCCCCTTTATTTTTTTCTAGACATAAAAGTGGAAAAGAAGTTAAACTGCTGTTCGGAGTAGTTGATTATGAATTCGAATGTCGTGTACGCCTCCGTCTGCCGTAACGGAGGGGACGCGACTGCTTATGGGACGGCCGGTAATGCTACGACGCAACAGCCGCTTTACAATGGTGGCTCTACCGCAACAACAGCGAGTGGTGGAGAAACTATTTCTGCCTATTACTATCATCAACAAACTCCCGAAAGACTTATACAACCTGCAGGACCTTCCTATTTACCAACTACACTAATGACCCCTTATTCTAGCGCACCGGAACTCCGGACACCCCCTCTCCACCCTGAAGCAACAAATGGTCATCCGACCCCCCATCAGATT…
	Hox2	Pb-A	aug3.g7953		ACGTGACGCAACCGAAATGGTCAGATTTCGTTATCAATCGAGGAAAATGCGCCCCGAAATGCTCGTGGAAGGAGAGTTGTACGTCTGTGCTAGGCTTGGAGGAAAACCCACTCTAGGCCACACTGTCACCAGGATGGAAGGTAGTACAGCCATGGAGAGCGGTTTTATCAACAGTCAACCGTCCATGGCTGAGTTCATGACATCCCTGCCTCATATCAATGAAACATTTCATCGTGGCGGAGGATCATCAATCAACGGCGGAGGGGCAACGGCCCCCGCACCGCCGCCGCAATCGCTTTGCCCCCCGACACAACAGCAACAGTCGGGCGGTGGGGCGGCCGCTGAATCACCAGGAGCTGAGAAGCACGCGGTATCAACACAACCTACAGCCGGTGGACC…
	Hox2	Pb-B	aug3.g27127		ACATTAACTTCTATTTTCTCGTAATTTTGACTTTTAATAAATAATTTTTCTTTGCATCCTACGATTTTATTTTACAAAATTCCTGTGATAAAAAAATTGTTGATTTTACAAGCAAGATGCTTGTGATTATTTTAAAATGACAAAACAGAAGTTAACTTCCAATTAAGAAGTCTATTCAGAATGGAAGTAACATGTGAAAGCGGTTTTATTAATAGTCAACCATCTATGGCCGAATTCATGACGGCCCTACCCCATATCAATGAAACTTTTCACCGAGTATCATCAATCAATGCGATGCAGACATCAGTGCAGCCTTCCCTTTGTCAGCTGGAAGTCTCCCCCCAGCCTTCCAGCACGATGCATGGTACTGTAAATACATCTCCAAGTCCACCCAGCAAA…
	Hox3	Hox3-B	aug3.g27124		AAGCAGATGAAAACGAAATAGAACTCATTTAAAGGCTTTAGTTATATCATTAAAAGAAATTATATATATTGGGTCTTACTCTATAATCATTGGCCCTCCAACTAATCATGTGACCAGGGAGGACATCATCAACTCTACGATGGGACAACATGTGCCAGACTTCAAAATGGAAAAAATCATCAACATCTAAAAATAAAAAACTTTACCGGACTGTTATGCCATTTAAGACTTCCCTTTCTCCTTATATAAATAATAACAGTTGTTACGCCACTGCATCTCCAGATTTGGTGGCAAAGGGTTTCGATGGGGGTGGTTCAGGGGACCAAAATGACCACCCCCACGATGAAGATAGCTCAGGTAATTCTCAAGTCATCCTAGACATTGAGGACACAAGTAATC…
	Hox3	Hox3-A	aug3.g16493		CAAATATTAAATTTTCTCTTACATTTTCAGTATTTCAAGCTGTCAAATAAATTGAAAAGCAGACCAGTAATACTATACAGATAATTAGAAGTGGAGAAAAATGCTTTTTAAGATGGTCTTGTCAAAACGAGGTTCGCGTAGAATCAGTCGCATGACCTACGATGAAGACCAAATCGAAGAACTAGAAAAAGAATATGCAAAATCTCCATATTTAAATAATGCTAACAGAAAAAAGTTGTCCCAAAAAATGGGCGTCGATGAAAGAAGACTGAAAATCTGGTTTCAAAATCGAAGAATGCGGGAAAAAACGAGAACACTGAGGAATAATAATGACTTAAAAATTGAAAGAAAACTCAGATCAGCAAAAAAAGCAAATCCAGTTGCAGAACCAGTCTCAGT…
	Hox4	Dfd-A	aug3.g15608		TATTCCCTTACGTCATATGCTAATTTATGGCTGTGGGAGGAGCTAATTCGGAGTTATACGACATCATCCTAAGAAAAATTATTTACCTTCCAATTCACCAGCAAAATTAATGACGATGTCTAGCTTTTTGATGAACACAGCTCAGTATGCTCAAGATCCAAAGTTTCCGCCGATAGAGGAATATTCACAGGGAAATTATATTCCGGATTACTATCCGCATTATGGAAGTTTTCATGCCGCACCCCCTGTAAGTTATGGCCCGCCGACCGAGAATGGGACAGCGGTCGGAGGCTATACGAGCCACGGCAATTCGCCGCACTATTATCAGCGATCGTGCAGTGTAAGTCAGCAAAATGCTGTCACCCCCCTCAGTGTTGATCATGTTGGTACTGATGACAG…
	Hox4	Dfd-B	aug3.g17637		GTTGGGTGCTTGCAAAACGGACTCAGTCTTTAGTTCTTAATTGTAAAAGAAAGATTTTAAGGGATTGGGCACGTTTTTCAGGTGTTTTTGAGTTGCACGCCATATTGCAGCGCAATGTGTCTAACATCATCGATCATTCCGGCGTATGCTCTCCGGGTCATCGCGGAGGCGCGCGGTTGGCGGGCTCCCGTCACGTGATATGCTAATGCTCTTCGACGGGCGGAGTCAGCGCTCAGTTAAACGACAACCCCAAAGAAAAATTATTTCCATCCAATTCATCCAAAAATTAATGATCATGAGTTCGTATTTGATGAACTCTCCTGCTTATAGTGATCCCAAATTTCCGCCGACTGAGGAGTACTCACAGGGGAATTATATCCCAAGTCATGGTGGGGATTA…
	Hox5	Scr-A	aug3.g15606		GTATTAAAATCTAAACCAAACTATGGGTAAACGATAGTCACTGAACACACAACGTTAATTAAAAAGTACTAAAATGGTGTAAACGCAATGGGAGAAACGAAACGACAGAGAACGTCCTACACTCGATATCAAACGTTGGAACTCGAGAAAGAATTTCACTTTAACAGGTATCTGACTAGGAGGCGGAGGATTGAAATTGCGCATGCGCTCTGTCTATCAGAACGACAGATCAAGATATGGTTCCAAAATAGGCGGATGAAATGGAAGAAGGAGCATAAACTGGCATCCACCATGCCGCCACAGATTCCTCAAGTCATGGCTGACCATCACCCACATCATCACCACCCCCATCACCATCACGCTCACCACTTACACGTGTGTTAAAAGCCTGTAATAGAA…
	Hox5	Scr-B	aug3.g17640		ATCTATTATTATTTTACTTTAAGTCATGATGGAACGTGGAGGAAATCAGCAAGTACAACAGCCAGGGGCCGGGATATCCTGGAAAGATTGCAGGGGAGAGGAGGAACATAAAACCGATGTCCAAAATGGCGATCCTGATAAATCAGTTCCCCCAGATGGTGTGAACTCCATGGGAGAAACAAAGCGCCAAAGAACATCCTACACCCGGTATCAAACATTGGAGCTCGAGAAAGAGTTTCATTTTAACCGGTATTTAACCAGACGAAGGCGGATTGAGATTGCCCATGCACTATGTCTGAGCGAAAGACAGATCAAAATCTGGTTCCAGAACCGGCGAATGAAATGGAAGAAGGAACATAAGATGGCATCAACTATGCCTCCACAATTACCTCAGGTACT…
	Hox6-8	ftz-B	aug3.g1787		TGTTTTCACTGAATATGATTATACGAGGAGGGGGGGAGTAGGCGAGGAAGAAACGTGCCAGATCGAGAGACGAATCACAAATCATCCTCACCGGCCGAACTCGACAATATGACTTCTTTCAGCAATAACTCACCGACGAACAATTTCAACAACGGCGTGGATACGGCACAAAATTTTTGTGCCGCAATGAAATACGAGAACTTTGATGCTTATGCTTCCTATACACCTCAGTACCAGAGGTACCAGCAATACACAGTACCAAGATTTGAAATGCCATGCAATTTAACACCCCCACAACCGGACAAAACACCCCCGTATGACTTGTCGAGCTATTGTGCAACACCAAGATACGGAAACTTATCAAATTTAACAGTTTCTCATAATCCTTATGACATTGGA…
	Hox6-8	Antp-A	aug3.g15600		AGTTAGCCATCATCATAGCCATGTCATGAGATTTTTCACTTATCTGTCCCATGACATCGGCCCGCCATCAACTTCGATCTTAAATCAACCAATTTCATAACGTTATCTTGAAAAAATATTTATTGAAATATCACTCATAGTTGCTAATTTTTAGTGTGTGATAATGGCTATGGACATTGCCAATTTTTGGAATGAACTCCTACAGGATAGAGGATGCAAAACCACGCAAGCTTCTAGTCAGTGTTCAAACGTGTTCTCTCTGTGATGTGACCTCAAATTCTGTGAAGTGCAAAAAATCCAAAAGTATTGTACCAGTATTAATCATAACTTAAGTTTTAATGAAACTCGAAGACTCATCACATTGTAGCATGACATCTTACTACAACGCTCCTGGACCAT…
	Hox6-8	Antp-B	aug3.g1791		ATCTCAAGGTAGGAGCACCAGCTGATATGCCAGGCTTGAATGTTTTTAGACCCTCGAGTGGCTCTCCAGCTTCAAGACGGCGAATCCCACGACTTCATCGCAGTGCCCGCAAGCGACCGAAGCTCTATTTAAGAACTGACCTCCGGAGTCCAGGAGGTGTTGAACAGTACAATGGACAACCGGTGCATAACCAACCAAATGGTGATATGTGCGATCAAGGCCAGAGACAATATATACAGCCGCAATACGCATCGTCTCCTGTACAAGGGGCGACGTATCCTCGATTTCCCCCATACGACAGACTCGAGATACGTCCCATCACATCATCGCCAAATTCACCAAGCCCGCCGGGTCAGTATTATGGGAACCCGTGTAATCAAGCACCACCGGGGCCTCCCC…
	Hox6-8	Ubx-A	aug3.g15595		ACCTTTGACCAATGAAGGAAAACTGTAGAAGTGAAATCTTTCCTTTGTATCAGAATGGAGAGTTTTTTTGAAGGGGATATGCAACATATGTATGTTAACCCATACCCTAACGGAGGGTTGTGGTGGGCAGAAAATGTTAAAAAATTCTATGAAAGACTGTGGCTGGAAAACTACTATACTTCGCAATACAATACTCAAGGTCCAAATGGCATGAGGAGAAGAGGTCGCCAAACTTACACACGTTACCAGACTCTGGAACTAGAAAAAGAATTCCACACCAATCATTACCTAACACGAAGAAGACGGATTGAAATGGCGCATTCCCTTTGTTTAACAGAGCGCCAAATTAAGATTTGGTTTCAGAATCGGCGGATGAAATTGAAGAAAGAAATTCAGGCC…
	Hox6-8	Ubx-B	n/a	Scf5bK3_497:1506647..1506826(+)
	Hox6-8	abdA-A	n/a	Scf5bK3_833:1556584..1556763(+)
	Hox6-8	abdA-B	aug3.g25358		GATTCTGTGATTGGCCTTACGTTGTTTACGCGGGTGTAGCAGCTAATGTGCCGGACTTATCTTTGGATGACTTTTACGTAAAGCAGAGTCTTGAAACAAAACGAGCTATATTATTTTTTTCTATTGATGTTCACAAGAATGAAGTAAAAATGAGCTCGAATTCTTTCATGGACTCGTTTTTGGGGAGCAAGTACGCTAGTGATGCCGTATCATCGGCTGCAGCTCTGCAGAGTTACGGGCATCATCCTCAGCATAGAATGTATCCCTATGGATCACTTTCCCCACAGTCGTCTGTAGCGGTCAGCGGCACTCTTTACTACACCACGAATTCGGATCTGGCCAAGTCATGCCGGTATAACTCGACTGGCCAAACAAATGGACTGGACATTTCCGGCACAG…
	Hox9-13	AbdB-A	aug3.g9048		TATTTAGATGGCGAGCACGGTTTGAAGAGGAGCTCACAAAACTCGCCTCAGGCTAGATAACACCCGGCGAATCGATGTCAAGAACAACTTCTCACTGCCGGCAGAGCCTTCAACTATGATGAATGGTAGTTTGTACGAGGAAACTTCCAACAGCCGTTCCAGCGTCGAAGTTGTTCAATCAGCGAACACCGGTCCTCTTCACATTCCAGCGAAGCGTGTTCAAGCTACCAGTCTGGCGGTATCAGCGTACGGTCACTCCGATTGCGGAGGTGTGGTGGAAGGAGCAGGAGGTGCCCTGGGGGGCGCAGGTACGGCGGGTGGGGTCATACGCCACAGTCACCATCATCCCGCCACCCAACCTTGGGGTGCTTACGAGAATCATTCGGCGTTCGACAGTCA…
	Hox9-13	AbdB-B	aug3.g25355		TAGTGGGGAGCATGGAACTCAAATTAAGAAATCTACAGGAGAGTTAAGCTCCCAATTTGATCCAATTTTCCGGAAATAAAATTAGAAAGATGAAAATCAATTGGTTTACAGAAGAGGAAGGTTTTCAGACAGCCACTGAAGCCTCAATACGCCCCTCCTTACTTCCAAGCAGTACGGGTGAGAGTATGAACGGCAGCAGTGGCGGATTATACGAAGAATCTAACACTAGTAGAATCAGCGGCGGTGAAGCTACCCCCAACAACGGGTCATCAACTGGCTTGCAACAGCCCCTGCATATCCCTGCCAAGAGACTCACCCCTAACAGCAGCAACAACCTGGCCGTCACCTACGCCGCCCCGACCGACTGCGGCGGTGACACGGCGTCAGGAGTCATCCGTC…
	Meox	Btn	aug3.g6223		AATTGAGCTAAAGTTCTGTGCCCTTATATGTGGTCGGCGCAAAGATATTTCTTGAAAAAAGTTAAGGGCCATATGCACATTTCAGATGGAGAAAATTCCTCCATTTATCAACTTTAGCAATTACACTGAAAAATCCACCAAGAATTTCTTTGAAAATGTCTCACCTTTCACAATACCTTCAACGCATCAGACAGACTTATTTTTTCAGAACTATAACGAATCAGTTGATATTCTCGACTCTTCATTTCTTGCCTCTACAGATTTCATCGACTTCACAGACCTAGAAGAATCATCCAGTACATCAGGAGACTGGTTTAACCCCGAATTCGAGACATCATCAGAATCTCATTTAGATGAATGTGGCTTGATAGACTTAACATTAGCAACAGCTAATGACGC…
	Mnx	Exex	aug3.g1062		CGCGGATTAATGCCGCCCATGGCCGGCGCCAAGACCGCCGCCGAGTCGAACAAATCGTTCTGCATCGAGGCCCTGCTGGCTCGGAGTTCGCCGGTGACCGACTCTTCATGCGACCGCTGCCCTGTGGCCGCATCACCGAGGCCACCCGTTGGACTGGCCGGACTGCCACTGGCCGCTTTGCCTGTATTTTCACCTCATCCTCTGTATCAGTATCATCATCCGCATCATGGTCAGTTACATCCACCCTCTGCAGCTTTTCCTGTTATGACCAGCGCGTTTCACCAGCCACTGGCGGAGCAAGCCGCGGCCGCCGCTGGACTTAAATCTGGACATTTTGAGTGGCTGGCACGCACGGGCATGTTTTATCCTAGGTCTGGTGAAGCGCCAGGTGAGTACTTA…
	Abox	Abox	aug3.g6219		ATTTTGTTTCCGGAATTTTGCTTGGTTTCTGTTTCAGGAAAGGAATTTTCCGCACAACTTTTGTTTTTGTTCTTGAAATTTATTGAGGAAATGAAGTGATTTTTGGAGAAGTACTTTAGAATGACGTCAGGAACTTATTTCCAACAAGTGGCCAAACTCGCAACCATGGATCTCAAACTCCAGGAAGATGACATTTCTACAGAAAAGCAATTAGAATCCTTAAGTAGTCATTCGCCACAACCACAGCACATCAGCAACAAGTTTTCCATCGATGACATCCTTTCCGGCAGCACAGGCAACAACAACCGCACCAATATACCCAATTTACCAACATCAGCCATTCTTCTTCGAGCGGCTGCCAGAGCCAATCGCATGAAAGAAGATACAAATTTACCATTT…
	Barhl	BarHl	aug3.g8250		AATCATTCCATGTTCAAAGGTTATTGTTTTATCCCGGCTTGCAGCAATATCTATCCGAGCAAATGTTCGAATTCCGAAAGGGTGGTCCACCACCCACGCTGCCCTCACAGAATTCACCTCCTTCCCATTCGTGTCAAAAGGTGACCATCCAGAAGACAAATAGTGACGATGATGATTTTTGGATTGACGTCGAAAACGAAACGACAGATGATGAATCAAACGATCATTCTGGTCTGGAAGAAACAAACAGTAATGACCCATCCAGTAGTCCACCTTACAATCTAAAAGTTAAAAAACAGAGAAAAGCAAGGACGGCATTTACTGACCATCAGCTTCAAACGCTGGAAAAGAGCTTCGAGCGACAGAAATACCTCAGCGTCCAGGACCGAATGGAACTAG…
	Barhl	BarH2	aug3.g15951		AAGTTACAAAACGGACATGACCATAACCATGTCGGCCGAGCGGAACACCATCCCAAATGAGCCGTTAGAATCTGCTGAACAACCAACGGACTTGCGGACGAAGAAAAAAGACGATACTGACGATGACGAAGAAGATGCGGAAGATGTTGATGTTACGAGCACAGATGTTCCACCCAAACGATCATTTCTAATACAGAACATTATAGATGGTGAGGAAGGTCCTCAGCATCCCTCGTCTTTTAGGGCGTACCAGCAAATGGCACATTTGCCACATGTTCCATTGCACATGCTGTATTCCAGCCAGCAAGTGTGTCCGAGTCTTCTATATCGTTTGGAGAATGCCCACCACATCTCCAACTCTATTCGCCGCGAACAATCTCCACTGGAGAAAGAAGATTT…
	Barx	Barx	aug3.g18073		AAATTTTAACAGACTTTAAGAAAATACTACTTTGGTATACCGTTCCCCAGTACTTAAAAAAAGAATATTTACTATTGATGCTAACTAGAAGTATGAAAATTTTGCTGTAATACGAATTAAAAACTGATTTAACTCATTCCAAATGTTGGAAAATATGTTCCCAAAATTGGATAACATTCTATGCTTGGATCGTAAAAGAGAAACCAGGAAAGCTTCATTTTTAATTAGGGATATCTTAGACGAAGGTGATGAAGATGAAGAAATAGTTGTCGCAGAGGAAGACGAATTCAGCGTCCAAACACATCCTCCATCTCTAATAGCACATCTACCATCAGGCACATTATGGGATACACAAGTCGTGCCTTACTCGCAGAGCCTGGGTTCGAGTCTCGGACACGA…
	Bari	Bari	aug3.g8698		AGTAAAAAATAAGCGAAAAAATCTTGCTTTTATTTTTTTAGTTAACTATTTAACTAATATATGTTGAGTGACGCCGACCCGGGTGGTTTTTTGGTGAGTGCGATGCTAAATTCTCGAATGAGATCGTTTCTTATCCGGGACATTCTGGGTCCAGCAGATGAACAGAGACCTGACTTGGTAATTAAAGACTGTGACGTTTTCCACCAACAAACTATCAATTCAAGTGGCTGTCCGAACGGCTACGATTCGAAGGACGACCCCCGTTCTGCGTTAGTCACACCCCCTCAGGCACACCCCAGTTATTACGGCGAACGCAGTCCGGCGTCAGGCTACACCGACGGGGGTAGACCGTCTTCACAGCCGCAGCACAAAGAATCAGGAGGCGGCAAAGCGAAAAAG…
	Dbx	Dbx1	aug3.g19384		ACTTTTTTTAACTAATGTTACTGCTATCATTTTTCCACCATAAATAAAATGAGCATGGCGATAAAAACTTATTGTTACTATAGTTATTTATCTACTATAAAAAGAATGGAACACCCCAAATTCCAATACTTTTCGGTAAAAGGAGATTACAAGAACAGTTACGCCTTTTCTGGTGCCGGTATTCCTTGTCCACCTGCATATACGTATGCTGCTTCATCCGTAGCAAAGCCCGTCCCTAGACCATTTCTAGAATCACCTTTGCATTCATTAGTGGCATGTCGGAACCCGTATTTCACAGGTCCAAATGCTAATATACCGGGTGTGACAGTGGCTGGAATAGGCTTCAACTCTGTTGGAATGAATGGATTAGCCGGCATTTCTCCAACATCGGGGGTGACG…
	Dbx	Dbx2	aug3.g26237		CCAGCTAACTATGCCACTGTGCCCCACCCCCAGAGTGGTGAAAGATCGAGTTTGCAAGTCCACATGTTACCCACAGTTACCAAAGCTTAAATAATGCCATCATGGGTCAAAATATTCCTATTACAATTACTACTTCGCAATCAGCTCTTGCACCATCAACAACAGTTCCTTTTCCATGGGCAACAGCTGCTCGAGGAAAACCTAGAAGAGGAATGATGAGAAGAGCAGTCTTTTCAGATGCTCAAAGGCAAGGTCTTGAGAAAAGATTTCAACTTCAAAAATACATAAGCAAACCAGATCGAAAAAAGCTAGCAGAAAAGCTAGGATTAAAAGACTCACAGGTCAAAATTTGGTTCCAGAATCGTCGAATGAAATGGAGAAATTCGAAAGAAAGAGAAC…
	Dlx	Dll	aug3.g15531		ATTTCATTCTTAAACTGAAGTATGGAGCACAAGATGGGAGAACAATAAATATAGTTCTCTTTTAAATAGCCAACCAGCCTAAATAATTGCCCGTGGGGTAGATACGTCGTCCAAGCCTGTAAAGCGGCCAGAGTTGATGATTGACAGGTGAAGGCGGAGTTTAAACGATCCACCAACCAATGGTGCAGCTGCAGTAGGCGGAGACCAGGACTAGTCTTTCATCCATATTCATCCTAACGTTGGAGAGACGTTTTCTCCCGCCGAAGGGATACTCTTTCATTTGTAGCGCGAGAGGTAACACGTTCGGACGGCAAGTTTGAAGCTTGAGAGACGAGTATTCTTACATAAAGGAGAAGCAAAAAAGAAGAAAAAAAAAGATAACAAAAAAAGAAGTTGTGT…
	Emx	Ems1	aug3.g2295		GTTATTTAAAAAATGACAGCGATTTCGAATGTTTCGATAATGGATCTAAATAAACCAAAACTAACATTTTCCATCGATGCATTGATGGGCAAAGCTAGTGATAATGGAGACACTTCAATATGCAGAGACAATGCTTCTCCGGTTTCTGTCAAAGACTTTAGTATAAATAAATTTCACACAGAAGAAATCCCGAAGTCACATTCTCCTTTAAATGTTCCTGTGCCACCGAAGCCTTCCGTACTTGTTCCTATTCCTACGTTTCCCGGCGGGCTTACCGGGACTTCACCGACTCTTAGAACTGTAGTCGGTAGTCGAGAGAGAGCCGGTCTTTTCAACGCAGCTTTGTATCAACATACTTTGCCTCATGTTTCTGCCGCAGGTATGGACCATTCTTTAGCC…
	Emx	Ems2	aug3.g2297		ATGTTTTCTTCCCCTTCGGGTAGAGCAAAACATGGGGAGTTACAACTTCTCATAAAGTCAGTCTTGTTCTTCAGTCTAAGAAGTGATACTTTATTCAGTTTGAGATTTACTTTTTCTTTTATGACTTTACAGCCGACTTTTTTTTCTTTTCCATTATAAGGTCAATCGGCTATGTATATTATTTTACGTTTCTCTTGGCCTATTTATAACACTAGAAGAAATACAGTCAGATTTTTTAATTTTTAAACAATTATTAAAACTGAAATAGTATTCAAGTATTGTTGTTTGAAAGAAATGTGGGAAATTTGAAAAAAAGTTATTAAAAGTGCCGATACTAAATTTTGACCATGGCTTTGGCAGATTTCCATAAAGTTTCTTCAATTGCTATTCCAAAACCAA…
	Emx	Ems3	aug3.g26210		TGCTTTGTAATTGGCATTCGATTGTTGTTGAATGTGCGAGACATTTAGTCGCCCGTCCCGGTGGATTAAAATTATTTTAACTACTTTTGAATTATATTCTTTTTTAAATTCTATTTAGTGAATCGTGAATATTTGCGATTTATTTTATTAAATTAATCGACATTAATTGCTGACTAAATCTAGCGTATTTTGCTTATCAATATCTTAGAATAAACGTTGTGTTTTGACATTTATCTTATTTGTTCCACCATTTATCGTTTGCTGGTTGGACATTCTAAAAATGAATTATAGAAATTTAAAAATTGGATATTTCTTCAAATCGAATATAGTACTTTTAGTGTGAATCGTTTGCAGCGATTGAGACTTGTTATAACTTTTACAATTTAAGAGATAAAAGAT…
	Emx	Ems4	aug3.g26211		CTGCCAATGGCAGTTAAGTAAATGCCGTAACTCGGTCCTTACGTTCAGCGCCTGCGTACTCTTAGCTTTCTAACTTTTTCTCCCGTCATACTTCCGCAACCTATCCGGCAACAAAGCGGTCTTATATTGTCGGTGAATCGTGCGCACATCGCAACTTCTCTTTTACGGAAAATCTTTTTCAATTCAGACTTTTCCATTCGCAAAGAAAAACAGCAATATTTTATCGCATAACTCTGAATTAAACATTTGCTTGAAATCATCTGTTCGTTACAAATGGAATAAATCTACTTTGAGATCGTTTTCAAATTATAAAGAAAAGAAAAAATACAATCAAAACTATTTTATTTCTACTAAAACTTTGACTTGTGTTTGAACGCAGTTTAAAAACTATGAATCTGT…
	En	Inv1	aug3.g15983	Engrail	GATTTAAGTTCTATCCAAGTTACGGTTTTGTAAAAGGTTTCGAATTGATGCTTGGCGGAATGGATGTGGAAGGCGGTCGCCGCATCGAACCGCCCTCCTCCCGTTGTGGGAGCGGCGGAAATCTTCTAACTTTCTCCATCGAAAGGATATTAGCGCCTGATTTCGGGCCCAAGGCCGATTTTAAACAAACCGGTAATTTGCGGTATCTCGGTTATTCCCTTCCCGCAGTCACTAGTGAAAAGCTCCCGGTGAAAAATTTCGAGAAGTCGTTTCTTCGTGAACAATCGAATGGTATTCACATTGAAGAGTCAGAATTGAAATTGCCTAGTTTTGAATTTCACAATCTTTTCAACTTTAAACCATATACGATTCGCGATGATAGATTTATAGCCAATGAAT…
	En	Inv2	aug3.g15723		CCATCCAGAGAGTACATCACGACGCCGAAAGCAATTTTTTATATTTAAATATATTTATTTATATATATGAGAATAACTATCATACTGGTATGATGGAATATTCAATTAACGATTCAGTAGATTCTGGGAATCATATTCGCTGGGACGAAGCTAATATATCTACCATACCTTCTCTTGATATTTATAACAATATTGTTGGTCCTGCTTATACTGAAAGTAATTTCGACATTGCAAGAGACTTTAGCGCAGAAGATCTGTGTGCTCTAGACTATGATATTCCAGATGAATATCTACATCAGTGTTTGAAGACCAATCATTTATTGCCACAAAATGACTTTTCTATAGACAACGGGAAGCATGACACTTTAAGCTCAGAAGTAAACAAAAGCATACCTGCTC…
	En	En	aug3.g7393		AGAGGGCCGCTAAGAAACGTCCAAAAGACTACAAAACTTGAGTTCTTGCTTCCAGCATCGAGAAGTTGTTTTGAAGTGTGTTGAGAGGGTGTGTTTTGATACACAAACATTTAACCTTGGAGTATGGAGTGCGGAATGTGCTAGTGTTTTTAGAATAGTGTGTTTGTTCTATTTGGTGTGTGTTCTGCTGGACATTGCCTGAAATGGCGTTAGAACTTGAAACAGAAAGTTCCGCACCGTCACCGGCCCACACCGGACAAAGGGTTCAGCCGGCCACACAAACTCTGGCTTTTTCTATAGAAAAAATACTCTCTCCAGATTTTGGCAAGAGGGAGAGGACACTAAATTATCCAAAAGGACATGATACCAATGAGAACTCGAGAGATATAACACCTATGA…
	Hhex	Hhex	aug3.g4164		GTTTCCTGCTGAAGCTCTCATTAACCGACAACATCACTTCCCTTCAACACTCTCAAAAGATTTCATTCCTGTTTCTAGCATGATTTGCAACTGATTTCTTTTTTTATCAAAGATGATTCTGAAGCAAAAATATGTTAAAATGGCGGATACAAAGAAGCAAACTGAAGGTGGATCATCTTTCATGATTGATGCAATTCTGGGAAAAAACACAGATATTTCTGAAAATAACTTGAAACTTCTTTCAACTGAACCAGAAATTATTAACTCTTGTCATACAATTCTTAAGCCAACTCCTATGTCTCCGGCTAGTTTTATGGGACTTTTCTCTCCTGCAATATGTCAGGAACATAATGTATTCACATTTCCAACAAATAATTCACCATTGACGAGAAGCGAACA…
	Lbx	Lbx	aug3.g16867		AGTTCCTGTGGAAGTTATTTCAAGTAATGCTAAAATCTCTGATTCTGTTGCTGATCACAAGATTTTCATAAAACATAAATAAGTTCCTATTTTCTGAAAATGTCTAACTTAACAGATTCAGAATCACAGTCATCTGAAAAAATTCCATCTCCGCCACCAGAGACCTCAGAGGAGCAAGAATTAGACGAAGATAATGAAGAAGTGGACATTGACGTCACGAGTGTCCCATCAGAAGGGGACCAACTTGTGTCATCTGATATTGATCCAACGTCTGAGGATGATGAATATTTTAAACCTATCAAAAAACTGTGCATGGCTCCCTCGAGACCTAGCGCCCCACCGGTGCCGGTTCCTGCACCCAGCAGTAAACCGTTAAGCTCCTTTTTTATTAAAGACATA…
	Msx	Msx1	aug3.g15189		TAGTGACTAGGAATAAACGAGATCTGACTAAGAAGTGGTTGATCTTTTCTCAGTTGTACTTGTAGGAGGATAGGATATACAACCTACTAGCACGTTGTCCCTGAGTAATATTACGTTGACCACAAGTTAGCTTCTTGTAAAGTGTGCCTGGTCCATTTTTCTAACACAATCATGATATGATTGATGCAAGCTAATTTGTTATTTAATAGATACCTACAGAATTCTTTAAATCTGGAATTTAGGGAATTTAGAACTTTACCAATAATGCAACTAAGCTCACCAAACATTACAGACTCCAGTATTAATCACGAATCATCACCAAACAAATCCATTGAATACCAACGGACTTCTCCAGGACTTTTAACTTCACATTTGACTATGCCCGCCAGGTATCAACAC…
	Msx	Msx2	aug3.g4533		CCTCAAAGAAAACACCGTGAAGAAAGATTCCAAACAGTTCGGCAAATATTTTTCATGGAAAAAATGTGTGTTCAAATCCAAGGAATATGCAGCTAAGTTGTAGCGTGGATATGGAAGAGTCGAAATCGTGTATATCTTTTTCTGTGGACTATTTATTAGCAGATACTAGAAAAACACATATTCCAAAACAATTCTCAGTGGACAGAATTTTAGAAGAACGATTGCCGGGACCCTCAATTGATACTCCTTGTTGGTCACATCCTCTTGAATCAACATTTTCTTGGATTCCTAGATCTCCCAAACCCGTGGAAGGAGCAAAGCTGCCAGCCATGAAATGCCAGTTGAGGAAACATAAAAGTAACAGAAAGCCTCGAACTCCTTTTACAACTCAACAGCTGT…
	Msx	Msx3	aug3.g4165		ATTCAATGCAGGCAGCCAAAAGAAAATTAATTTTTGAGCAAAGTAAATCAACGAAAGGGATTATGTTAAGAAATTAATTTTTGGAAATGGATACCCAAACAGATTGTTCACGAAGTCCAAGTCCTGCGTTAAAAAATGTGGATACCAAGAGTGAAATATTAATGGGACCCACTAAAAGAGAAACATCGGAATTAATCTCGAATTTCTCGGTAGCTTCTCTACTCTCAGATTCTAAGACAAACTCACCAAGACCTACTCTTTGGAGTCCTACTGAATTTTATTTGGGTCATACTACAGGACATGATGCCAATTTTAGACCCAAACTAAAAACTGCAGACGACATATCCGGACCAGAATTTTTTTTAATGGATCGAATTTTGGATGACCGCCGTTTCATGA…
	Nedx	Nedx	aug3.g7174		ATCTCTGGGTGAGATTTTCACCAGATTTCGAAACTGTTCCATATCGGTCCAAGCTCTTAATAGGCCTTCTCCATAACAAGCATATCTCAGCGCTGATTAGCAATATTAAGACACCAATCAATATCTTTTAATGATTGACCAATTAAAATTTTAGTGATTAAAATATTAAAGATTTAAGACACGGCTTTTTTTTAATAAAATATGATATTTCCTATTAGGAAAAGATTTAAAATGCTTTGAGGACCTTATTTTTCTTCAGAAAAATGGTGTTTCTGCTTCTTAAAATATAAATATTTATCTAAATACTATTCCCGCCACAAAGAATAGTTTTGAAAATGAATAATTGTAAGGAAGTGAAACCGTGGAGCACAAACTTTTGTATTGAGAGCTTACTTGGTC…
	Nk1	Slou1	aug3.g12478		TTATCTAGTATTATCTAGATGCCCCTTATCTTGTAAAGTTGTCGACGAAAAAAGAATCGAAAACGAAACTTCGATTTTGACTTCACTTGAAGATGATCTTCTGATAAAGTATTCTGGGGTGCTAATAAACGGAAAAAAATTATTTCTGGTCGGACTGACCCTTTGGACATGGATGGCGGCTCTCCTCCTGAAAGATCGAATTCTGAAATAAATCTTGGTAATTTCGATGCTTTGGGGAAAGGCAAGGGTGGGATGTTGCCAGTTTTGCAAGCACAAACCCCCATGTCCCACACACCTTTCTCCGTGGATGATATCCTGGATCCAACGAAGTTTACGGGTGCCCGTGCCAGCAGACTGCGGGAAAGCACGTGGCATCCTTGGCAGAAAGCAGAATTATCC…
	Nk1	Slou2*+	aug3.g23341		TCAATATAAATGGAGCTGACTCCACAACAGAAGATCTGATTGAAGGTAATTCTACCTGCTCCCGTGAAGACCATAGAAATGCTGGTCTTTCTGATATCACAGCCTGTGGAGATGACAAATCGGGAAACAAAGTCTCTTCTGGAAGCAGTAAAAAGAAAAAATCGGGAGCGGACAGCAGTAAAGCCGGAAAACCTCGTCGAGCGAGGACAGCTTTCACTTATGAACAACTTGTTGCGTTGGAAAATAAATTTAAAACTACGCGTTATCTTTCAGTGTGCGAACGTCTCAATCTTGCACTTTCATTAAGACTAACAGAAACTCAAGTGAAAATTTGGTTCCAGAATCGACGAACCAAATGGAAGAAACAAAATCCTGGTATGGATGCTAATAGTCCTACAA…
	Nk2.1	Scro	aug3.g26115		AACTCCCTGGGACGAGGGGTCTCTCCTTAGTGAGGGGTCTCTTGGTGAAGCTCTGGCGTTGTGGAAGCAATGTCACTGAGTCCTAAACATTCTACACCGTTTTCCGTGACCGATATCCTAAGCCCACTCGAAGAAAGCTACAAGAAGGCAATCGCAGCAGTTGCTGCAGAGAATTCCGGACTAGGTTCAACGTACAGGAGTCCCCAGACTCAAGCAGCCATGAACGTACCCGTGACCAATCCTTACATGCATATGTCCCAGCTCTCTCACCCTAACACTTTCCCCACCCAGTACTGTAACGGAACGGACATCTCTGCCCACTACGGTGACGTCCGGCAATCTGCACCAGGATGGTACAGCACCACTCCAGATCCCCGTTTTGCAATTTCCCGGCTGATG…
	Nk2.2	Vnd1	aug3.g1145		TTATGAAATGGATTTTGATATCTAATTGTTATCATACAACGTTTTGTATTAAAGAATGAGTCTGTATAATCAGCGAACACGTGGGGTAAGCCGATAGTATCCAGGGCCACTATCAGTTTCACTATCGACTTCATAGATGCTGCGAAATCCTTTTTCAATTTATTTGAGTCTGTCACTATGTTTGGAGATAGACTGTGGTCGGATTGTATCTATGGTACGACGGAAGACGGAACTTCGGACTTTGTACCCGAATATCGTTTTCCATCAAGCAATGAAGTAGAAGAAAATTCTAATTATGGTGGACTTGATCACTTTTCAAGATATCTTCCAACAGACGCAACAACAAATTTCAATCTTCCAATTGACGTGAGTTCTGGAGGAGAGGTACCAGAAAATTTT…
	Nk2.2	Vnd2	aug3.g25082		CGGGGGAAAAACTTTTTGTTAAAAAAGTTTTTGTGTTAACTGGACAAATGAAGATGACGGCTACCACAAAGCCTAGTGGTTTCAGTGTCAGAGACATATTGGAACTACCTGAGGTAAAGAATGCTAATCCTAGTAGTAGTCCTAATCCTAGGACAAGTCCTGTTCCAAGAGCACTGGATTTGTCTGATGTGACGCTTCCAGCGTTGTGTTACAGCAGTTTTTGTCCTGACACTTCTTATTCACGGTGGTTGGCATCAGAAATCATTCCAGCCTATGCAGCTTTACCTTTTGCACACATGGGTCTTGATCCTTGCCTAACAGGAGCCGAACCTGGATTCCTCGCAAGCCATGAACTCACTCGTAGCACTGATGAGAGGGACGAAATGGACGAAGAGGATG…
	Nk3	Bap	aug3.g9800		GCTCAACCCCCGTACTCCAAGAGCACTTGTCAGAAACAACACCCACTCACTGTACTTCCGAAATCGAATCCCGGGGCTCCGGCATGGCATTCAAGGAGCTCAACGGTACTTCTTTTTCCATCTTCCACATTTTGAAGCAGAAATCACAATTGGCACTGAGGAATGGTGTGCAAGATTCGGAACAAAGGACACTCGCTGGACTGTCCGGTAAGACAGTGGAAAAAGATCCGTTGGATGCAGGCATGCATCGTAAAGCGTTCATGCAAGGGATTGTACCAGACTATGAAGATGAATACCATTCCTCAGAAGATAATGAATCTCTGAGCAAGTATCAAGTTTGCGATCTGTCTCCGAGATCTTACAGAGAGAGGAAATCTTCCAAAGAAATTGAATCTGCAC…
	Nk4	tin	aug3.g10147		ACTTTCTAAACTTGCATTGTATGAGAAATATCAAATTTCGTAACAGATATTAAAGGATCCCACACTGATTTTTTTAATAAAATATCATCTACAAACATCACTTTATATCAATGACGTGAACTTGAACGACGTCAAAACTCATTCAAAATCTATCCTCATTCAAAATTCCATCAATCTTCCATCAAATTTCGTGAGCATCCGACCAGGAAGCTGGAGTGGTGCGACGGAGGTCAGGACTTTTCTTATTCTTACCAAGCCATGCTGGCCAGTCCACAGCAGGCAGCCAGTACACCTTTCTCAGTCAAGGACATCCTCAATCTGTCAGATCAAGCAGGAATCAACCAGGCTCTGCTGTACGCGCAGAGCCTGGAAAAACTTTTTGACGACGGTATGGATGCA…
	Nk5	Hmx1	aug3.g24988		TTTGTAGTTGAGCGAAAAAACTAAGCAATTATGCTTTCAAAAGTTTTATAAAGTGAGAAGAAAATATATTTTGCAACCACCTGAGATGTCGAAAGATTTGTCGAGAGGCAAAATATCTCCGACACCTTCTACAGACAGTTCATTACAGACATCTTCTTCACCACAGTCCACCCCTTGTATAGCGAGGAACCCTTTTTCGATTGTTAGTATTCTAAGTCGAAGTGATCCAAAAAGAAGATCTCCTTTTTATGAGGAACCACAACTACAGACACAAAATCCTGTAACTAGGCTGTACTTAGACTCTCAGTTACCTGTTCTAAGACCTCCCGCATTTTTACCGGTAGGTCCTCTAAGCGGACATTTAAATAGAAAACCTACTCCATGGTTTCCCTGGGCCCA…
	Nk5	Hmx2	aug3.g26282		ATACACAAATACTTTAAATTAATATTAATAATTGGTAACCAATGTCTATCCTGATGTCAGAAAATGGTGAGGAGAGAACTGTTTGCTCATCAAATTCTTCAGAAGCTAAAGCTCCAACTGAAGACATGAAAGCACCTTCGATAGCCACAAGAAATTCTTTTTCTATAGCTAGCATCCTAAGTAGAGATGATCCGAAAAAAGAATTTCATGTTGTTCCAAATGATGTCAATACCTGCCTTGCCAGAAGGAACTTTCAGAATATTGCATTTGAACCACGTCTGGCGATTATGCGACACGCGCAGAACTTTTGTAATCATCAACAACATGCATATGTGAAACAGATATATCCTCATTATGCATGGAATCCTGTTTCAACTCGAGAAGAGAATAGGAACAATA…
	Nk6	Hgtx1	aug3.g222		CATGCTTTCAATGCTCAATCTTAATATGGAAGCAGTGTCTCGACAGAATTTCTTACTTGGTACAAGTCCTCCCTTAGCTGCTCTTCATACAATGGCTGAAATAAAAGCTTCAGCTCTTGCACCTTATGGTGGACCAACAACTCATCAATCGATCATGAAAACAAGCTGTATCACCCCTGTGTCATCGGCCACTCCTCATGGGATTAATGACATTCTTAGCCGACCGACTATGACATCACCACCAACTTTAGGAACATTAGGTGCTGCACTTCCAAAGATTAGTCTTGGTGTAGGACCTGGCATGTATTTTGCACCAACAAATCCTAGTTTACATAAATTGGGAGATATACCTGGAAGACCATCCCATGTTTACTGGCCAACAGTTAATTCTTTATGGAG…
	Nk6	Hgtx2	aug3.g3597		TCGTTTCCTGCTGTAGTTCGTCATTGATATTAGACACTTAGTAATAGTGGGTTGTTCTTAGTGCTCGTGGAGGAAAAGTTTTTTTAAAAAAAAGCGCCAAAGGAAAATAAAAACATTATTATTTATATATCTAACTTGAATTAATTTATTTTTTAGATCATAAAAAACAATGATGCGTATTAATATCGAGAATTTTTTTAGACTTGTTTATCTTTAGAACTTTCCATGTAGGGACTGATTGTTTATCAACAAGCGAATTCGAAAATTGGACTTACTAACAGTCGGTTACGACTGACTATGTTGGAATTCAACACACCAGCAACAACAGCAGCTAGCTCAATGTTGTCCATGCTCAATATCAACATGGAGGCCTCGCGGCAGAACTTTTTATTGGGAAAC…
	Nk7	Nk7a	aug3.g11040		TCTTACAGCTAAGAACGTAAAATTTGTTTAAAATCTGGTCGACAACTTCTTTCAAATGCAAGAATATTACATGATGCACCAAGCCAATGGCTGTGGGTCAGATTCCTCTTCACCGTTTCACAACCATCATCAACTGCACTCTCAGCAGTTGGCGTCACCTCCTGGTCAATTACCCCCAGTTACAACAGTCAGAACATGGCACCCTCACGTTTATGCCAAACCACCAAGACATCCTACGCCGCATTTCATAGCAGATATTCTTGGTTTTCGTGAAAGAATATCTCCAGAAATAGTTAACAATCATTACTGCTCCATGACGATGAGTCCTCCACCTTCTCAAGAAACTACTCCATTGATGAATGGTAACTGTGTGCCAAAACAGCCTTTGATACACCTCCA…
	Nk7	Nk7b	aug3.g6892		TATTTAACCTTTTATCAATTGAAGTTTCTAATGTTTAAAATATTTTTGTTTGAATTTGTGTCTTAAATTTTCAACATTTAAAAGTGTTGAACTGCGATCAATTCCATAAAAACTATGCATCACGAACCAAGTCCAGCACATTATTCTCTTCCAAAAATCACGTCAACGAGAACTTGGCATCCACATGTATATGCCAATCCACCAAAACAGCCAACACCTCATTTTATAACAAATATTTTAGGAATTAGAGACAGTCTTTCTCCAATGCATCCTTCACAAGCGTCTCCATCATTCCATCAATCAAGCATCAATGGAATTCACCAACATCCTCATAACAGCTTCCACAACAGCAGCAGCAATAGCAGTAGCTGTAGCAGTCCATCAATGACATCTAATTGT…
	Noto	Noto1	aug3.g15243		ATTTAGTCTACCTCTAAATAAAAATACTTTTTGGTTTGGTCTCCCATATCTGACTTAGCACTTCTGACATAAGTTACTCTCTCGTTTTATATTTACTTTTCACCTTCTTTGTTTTGATTTTACAAAGTCATCATGCAAGTAGTAATGCAGAGCAGATATACCCCCTACTATAAGCCTTTGAAAATTTCAATACCTGAATCAGCATCCATGGTATCCATTAATCCACGTGTGCAGCCTAGATTTGATTATCTGCCCTATTATCATTATGGGAATTATTACCATCAGTACAGTGTGCAACCAAGCTTATCTGTTGCCAATCAGCCAAGTCAAAAGAATGAATTAAAATTTGGCATCGCTTCCATCTTGGGATTAAATGAAACAAATGATTCTAATGATTCG…
	Noto	Noto2	aug3.g3361		ATTGCAAAATAATAATAATAAGGCGCCTTTCCACTCACACAAAAACAGTCCGAGTATGACGGGTGCCAGGGCGGCGCCAAAGATATCATCGAGGAAGCTAGATTTCAGTATCGAATCCATCCTGGGGCTGGATAAGTCCGATAAGTTCAGCCCCGCCGTCAGCCGCATCTGTGAAGGCGATTGCCGGGAAGCGAGATTACTGACGCCGAAAACCTCTTACTCGGTGGCCACGGTTTATCCGGATGCTCTTGAAATCGACAAAAAAAGCAGAAATGAAGAGTCTGATATCGACACTAGGTATACATTACTATCATCCACAAGTTCCAACACTAAACCTTCGAATTCGAATCATCAAAAAAGTCCTCCTCATCACGGAGTGGGAAAAGCAAAAAGAATTCG…
	Tlx	C15a	aug3.g4167		CATTCAAGTTATTTAAAGTTATAACAAGATGGATGATGCCGATAGTGCGGTCAGCAGCAGAGCAGGATCGGCTAACAGTGGTCGGGTGTCATCATCCCCTACGCTTAACAACAATCATCTGTACAGTAATAACAATTCGTCGCCGCTAGTTGCGAAACCAAGATTATCTTTCAGTATTTCAAGACTATTAGGTGATGAAAAAAAAAGGATATCAGATGAAATGGCCTGCTGTCCGACTTTGTTAGCCGAAATGCCAGCCTTTGACACCGGAACAGTCATAAGAGTTCCAGCACATAGGCCCTATGCTACACCATTTCCATGGATGGGTCCATTAGTAAAAGACAGACTTCATGTGCCTTTTTCTCTTCCACCAGGTCTGCCCCCTGTTACACCAAGAAG…
	Tlx	C15b	aug3.g9802		CTTTTTTTACAGCCGGTTTCGTCTATTGTGTTTGCGTTGTTTACTTCTCGAAAAACTTATCCAATCTGTCACGTGCTTTTTACTTTTGACATTTAATCGGTTTGTGTAGGGTGTGAAAATAAAATAATTCGCTAAATCTGTGATTTGATTTGAAGTGCAAGATGCATTTTTTACTAGTCATAGATTTTTCACTGAGTGAAATCGAGCAATGAATGCATTTGAGTTTTCGTCTTGTTTAAATAAACATGCTCTGTGATCGCACTGCTCGCGTCGGGGAGGGCAGGTCCCCTCCTTTAGCTGCCAACGCTATCGATATTGCAAATCCTTCTACAAGAATCGGTGGTGTACTCGATACGGACTACATGGACAATATGACCACAAGACACTCTTCCCCACCTA…
	Ro	Ro	aug3.g1423		TTTTATGAATACTGCACTACTTTAAGGTTCTGTAATCTACAATGAATACACATAGAATTATCTTTACCTAAATCAACATGTCCAGTGTTAAAATTGATGACAGTGGTTCAAAGTCTTCCCCTTCTCCTGCATCTCCCGACAGCCGAGAAACAAGTGACCATAATCCACCCTCAACAAAAGTTACATCAATGGGTCTAATTGCTGAAGAAGCGAAGCCTCGGCTGTCTGCTTTCACACCAGTTTCAGCCGGACATCCGATGCCCGGACTTCCTGGACTCACACCTTCTTTAGTTGGACTATCAGAATATCTAAACTCTAGAATGTTACCATTTGCAAAATTTGCAGACTTGGCAGCGAAGAGTTCTGCTGAAAGTTCTAGTCTTCTGGCAAATAGGTCAT…
PRD	Arx	Arx1	aug3.g1240		AGGTAGAGGCAATTTCCCAGTGGGTTTCCAAATTTTTTTTTTTTCATATTTTATTGGAGATTTTTACACAGGAGTAAAATCATGAGTGAAGAAGGTGCTTCGAGAATAATTCCTTGTGAGGAATCTTTGAGTTCTGAAACAAGTCCCGCGCCAGAATTAGAGAATTTATTTGACGATCCCCTGCTGTTAGAGACTGATTTTAGTTGCGAGGACGAATCGCCTTTCTTTGATTACACCTGCCAGAATTCTAGCAAAGATGATGATCAGCCCCAAAAGTTAGAGAATACTGATTCTGTTGGCGTAAGCAACGCTACTGATTTTATCAGCATTGGTGTTGGAAGATGTCGAAGAAAACAAAGAAGGTATAGAACAACATTCACATCATCTCAGTTAGAAGAA…
	Arx	Arx2	aug3.g2184	OAR	ATACAAATGATAAAATTGATTGAAAGTAGCTTCCTCGGTCTTGGTAATTAACTGCCATATTTTAATGTGCCTTTCTCCAAGAAAAAATACTATTTGCCTTATTTGTACCCCGTCCAGCTCATTTGCGTTCCACGTTGTCCGTTCTCGGAGGTCCAATCCAGACCACGGAAGGTGGCATCGTGCCGGATTTGACCGACCACCACTCCAACACTTTTAAAAATACTATGGGCATATCAGATAAGATCGAACGTCAGGAGTGCATTAGCGAAGCCGCCCGCACCCTTAACCTCATGGAAGCCCACCAAAAGGATCAACAGCCTCATCATCGAAAACCAATTCATCATCATCACAAACTATCTGTTGTGCACCTTGTAGGGGATAAATCCCCTAGACCAGCTT…
	Arx	Arx3^	aug3.g4151		GTATTCTTAGCCGTAGATGGCGCCACTGAAAAACAAGAAATGCACTCTCTCTCGCTTAAATCCTCTTGGTTTCCCAAGCGGGCTAGCTCGCATGTCAATTTACTATTGCATGGGAATTCAAAGACAATGGATCTTGTCTTGTTCCTCACAACCAATCCGAAGGTTCACGTCGATTCATCTGATATGGTATGGTTCCAAAATCGACGTGCAAAATACCGGAAGCAGGAAAAGCAGCTACAGAAGGCACTAGCAGCGCCCTCTGTTCTTCCAACCTGCAATGGAGCAATGATGCGTAACATATATCCTACCGCCACTGTGGCTTCTAGGGGCTATCAATATCCGCCGCCAAATGCCATCAATAGCATGGGAGGTCGATATCAACCTATGGCCTCCAGTTAT…
	CG11294	CG11294	aug3.g6013		TTTAACAAGTTAAAGTTGTGACGTCCTTTCAATTGGAAGCTTTGGATCGTTCGTGATCATGGCATTTGTTCCCTCTTTAGCATCTCATGTGAGCATGGATGATTATCTTCTAACACGAAGAAGGCAGCGTAGAAATCGAACCACGTTTAACCCACAGCAGCTAACTGAGTTAGAAGTCCTTTTTGAAAAAACACATTACCCGGATGTATTTCTAAGAGAAGAAGTGGCCAAGAAAATTAATCTGTCTGAAGCTCGAGTGCAGGTTTGGTTTCAGAACAGACGAGCGAAATGGAGAAAACAAACTCGAGCCCAACTCATTCAGGATGTTTGGCGGCGATACAAGCTTGGGGCGGCTGCTCCACCTCCCGATGGTTGGTTGGCGGCTCACAGATTCCAAAC…
	Dmbx	Dmbx1	aug3.g13826		CCATACAATTACTTAAAATTATGTATGCAATTTTTTCAACAAAAAAAAATTCGATTAGGTATTATCAATGGGCTACGATGTACAAAGAGACTTGCTGTACAAAGACGGGCTTCAGGGGTATCCTACAGCATATGCAGCTTTAAGCGGCTCCAGATACATTTCCTTGGCTCCGTCTGCTTCTCTAGATTCTGTATTCCGACCCACAACAACACCATTTTACCAACCTTATGTTCCATGGATAACTAGACCATATACTTTCGAAGATTTTCGAAATGTAGCCGCTACTCCTCTTGGGAAACACAGAAGAAACCGAACAGCATTTTCTCAGCAACAGTTAGCTGCTTTAGAGCAAACATTTGCTAAAACGCAATATCCAGATTTGGAAAACCGAGAAAATTT…
	Dmbx	Dmbx2	aug3.g4686		GATAATAAGTGAATATTCACAAATGGATTGGTTAGTACCGTCTCGAGCGGCTGAAGAAAATAATTATGCAGACAATATTGGAATTAGAATTTTGGATGGGCTCCAAGGACATCCTACAGCATATGCAGGTTTAAGCGGTTCCAGGTACATTTCCTTGACTCCATCTGCTTCCCTAGATTCTGGAGTCAAGGAAATGTACCTGGAAATGCTATTCCGACCTACAGCAACACCATTTTACCAACCTCGTGTTTCATGGAAAACTAGACCATATACTTTTGAAGGAATTGAAATTTTGAATGAATACACGAAAGAAATGAAAGTGAATGAGCTTTTGAGTTTAAAATCTCAGCTCACAGAAAAATTAAATGATTTAAATAAAGCTAATGATGAAGTGCAGCT…
	Drgx	Drgx1	aug3.g21034		GTTTGTGAAGCGAAATAATCCAACGAAAAGTGATTCTTGAAGTGTTACTTGCATGAGGTAATTCTGGACGAATATAATTCATATCTCCAAAAGGCATATAGCAAAATGTTTTGCTATCACTGTCCTCTGACGATGCCTCCTTCATCTGTGGCACCTAGGCCTCCTCCTTTGCCATTTTCCGTCTATTCTACCGTGTCTCCTTACAGCGGTTACGGGTACCAGTCGGACCTGCACGACGACAACTTCGTGCGACGAAAACAGAGACGAAATAGAACTACATTTACTGTTCAACAGTTAGAAGAATTAGAGAAAGCATTTGCACAGACACACTATCCAGATGTTTTCACAAGAGAAGATTTAGCTATGAAAATTAACTTGACAGAAGCTCGAGTTCAGGTC…
	Drgx	Drgx2	aug3.g4287		GAATATCTTCCTCTAATGCTTCTGTTTAGTAAATTTTTATGATTTGCTTTTTATCATAGTTTCAAACACTTAGTGTTAACTGTTGTTTGTATAATTTTTTGAATTCCAGGCAAAAAGAAAAAAATTAAAAAGATGCACTTTGAAAGCTGCAAAAGAATGATATAAAAAGAAAGAAAAACGAAGATTAAATTAGCTGTACAGAAAATTGTTGAATGGAATAGAGAAATTATGAGAATAAGAATTTTTATTGATAAAATTTAAGTTTCAAAAACAACCACAAAAAAGTTTATATTTAGCTTTATAAGGTCATATATAAATAACAATCAATAATATACAAAATTTAACAATCCCCTGTTTACAAAGCATGGTCAATATGATGACCAGCTAATACCTGGAAGT…
	Hbn	Hbn	aug3.g9068		ACTTTGTTGCTGAAAATGAGAGAAGATGATTAAACTCATTCAGAGAGCAAGAAAAGTTTAGTTTCCGTGTATATTTTTGTAAAGCGAATTGTGATATTGGACATTTTACTCAGAATTATAAAGTTTCATGGAAATGGAAGATTCAAGACCGACTCTTGATAGACAGCCCAGTAGATTCTCACTGTATAGTATCGAAAGACTTCTGAATGTAGGCAGAGACGTTGTGCGTCGTCCCAATCTAATTGACATTCAAGAAGTTGGTGAACCAAGAGGTAAACCAGATGGAGCCATTGATTTTAGTGTCCATACCAGAGATCCGACTGCTGCTCTACGAGACACGCTTTCAAGGCTTGTACAGAGACAGGAGCGCTCTTCCTTATCCGATTTGGGAGTGATGGG…
	Gsc	Gsc	aug3.g14050		GACTTGATACAGTCTGAAGGCCGTTTTCCAGTGCAGATAATCCTATTTAATCTCTTCTCTGAACGTAGAATAAAGGAAGAAAAATGCTTCCGGGTTATCCAGCATTTCATAGTTCTTATCCATGTTGTCTTGTCACGGATCTCTTTAAAACTTATCCGGCAGTCACACCGACCACCCAAAGACCGAGTGCTTCTTTTTCCATAGACAGTATCTTGTCCAGGGACTCAACCTGCAGTGCACCTAGATTGTCCGCCCCTGCTAATACCGTCACAACTTCGGCGGGACCTAGTTCCCTGTGGGCCGCCACAGCACCTCTGCATTATCATTATGCTGGGGCAGATCTTTGTGGTTACACAAGTGTTCTTTCCCCTTATTTAACTTCTGCTCCGGTGTTTTTGG…
	Otp	Otp	aug3.g16467		AGAGGACCCCACCGCCAGGATGCTGAATAACCTGCACGGCGGCGGCGCCACTCCCCTAGCCTTTTCTCTTCTAGGTTCAAAGGAAGATTCCGGCCTAGTGAAGAGCAACGGTGGTGCAGGCGGGGAGAGCGGAGGTCTTCAGGTCCTGGATGGCCTGCACAATTCCGGGGGCCATGGGGGAGCCCCCAATACCAGTGATGCCCCGTCCAACGACAAACCCCTCAAACAAAAGAGGCATAGGACTCGCTTCACACCCGCACAACTTCAGGAACTTGAAAGAAGTTTCTCAAAGACACATTATCCCGATATATTTATGAGAGAAGAATTGGCCATGCGTATAGGACTCACAGAATCCAGAGTACAGGTATGGTTTCAGAATCGAAGGGCGAAATGGAAAAA…
	Otx	oc1	aug3.g25936	OTX	GTTGCCGCTTACTTTGCAACGCTTCTTCCGTACTTACTCTGCCGGGTGACCTGGCCGTAAAGCTGTGGCCAAATTTCGAAGACGTTCAAAGCCGGGGGGGCAGCGGGGACAATTTTGGCCCCGCTCTCACCGGCTTTCTTTCCTACCGGTCGGGACACCAACTGTGCGGCAGTCCCCCGACTTCAGTGGCCGCTTTCCAGCCATCGGGGTCCTCCTGCGCTCCATTTTCAACCGGCCAAAGTGCCCCATCGAGCGGCATGGCCTACCTCAAGTCATCGCCTTACTCTGTCAACGGCATTGGACTGCCTTCTCCCGGTGTTGACCTTCTCCACCCCACGGTCGGATATCCGGGGCAATTATGTAGGGAGCTGAGTGACAAAAATATCGTTCGCGATAGTG…
	Otx	oc2	aug3.g9172		AGTGACTGGGATGAAAACGCTGGTGTGAGGACATCGACTGAGGATTAGATTTTTATCCACTGTTTTTTTTACACAGGATTTGTTTTTTATCCACTCGAAAGACGATTTCTATTTTGATATCATCTTTTATGGTGCGAAGTGAGAAAGGAAAATATTGAAAACTGTTAAACATTACTGACACCCTGTGGCCGACGCAAGGGGAAGGCATGGCACCCCGAGGAAACGGGGGAGCCTCGGGTAGCCTGTTCACCGCGTACCGAGGCCCCGAAATGCCCCTCCATCACCAGTACGGCCCTCCACCCACTACCACCTACACCCCCAATCCACACTTCACCTACAGCCCCCGATACTCTGTCAGTCCGATGGCCACATCACTCGACCCTTCATCCCGCTCTGCAA…
	Pax3/7	Prd1	aug3.g11337	HTH	GACGGCAAGTGTAATTAATTCGGCGCGGATTTGATTTTGATTACTCGCTAGCATTTCATTTAATTCTGGATTCACGTAGTGTTGAGCAACTACAGGGGACAGATATGGCCCCTTGCTTTCGATGGACCCCCGATTGCGTATTCAGGCCACTTTATCCAACTAGTTATCCTTTCCAAGGTCAAGGTCGAGTTAATCAACTTGGGGGTGTTTTCATCAATGGACGACCTCTTCCGAACCATGTCCGACTACGAATTGTTGAGATGGCAGCAGCAGGAATCCGTCCTTGCGTCATCAGCAGACAGCTCAGAGTTTCTCATGGCTGTGTTTCCAAAATCCTCAATCGATACCAGGAAACTGGAAGTATAAGGCCCGGTGTGATTGGAGGAAACAGGGGGAAGA…
	Pax3/7	Prd2	aug3.g18397	PAX; HTH	TCTGGTATGTTACTTCCCACTTTTTTTTTTAAATGTGGACCATCAGCTACTGCTTATACAGCAACTTGGCTTGTCATATTTAGCACGGTCTGCAATTGCTTCGTTTCGCGATTAGTACGCTGGTCTTAACTTCAGGTGCGACTAAACAGTGTTTACAAGTTTCTTTTTTGACTCTTTTTTATATCTTGAATTTTTTTTTTCATTGCAAACTTCACATTACATTATGGCTATTTCATCTCATCTCAATATAAGGTCTTTATACCCAGGTTATCCATTTCAAGGGCAAGGTCGGATGAATCAACTGGGTGGAGTGTTTATCAATGGACGACCTCTACCTAATCATGTCCGTCTAAAGATCGTAGAATTGGCCGCAGCCGGTGTCCGTCCTTGCGTCATCAG…
	Pax4/6	Pax6	aug3.g11688	PAX; HTH	GTCTTCTAAGTGTACCGGGGGTGTACCAAGCAGGTATCGAAGGGAACCCTACCCACCCCCAATGCAAATTGGCTTGCGCAGCGTCGATGCCACGCTAGCGGTGAGTGCTGCATCGTCTCTGTTCAGAGATTTGAGTGCCCCTGGGCAAAGTTCATCCCTCACCATTCCAGGGGCTACGGTGTACCAGGGTTGTGCAGGGGCAACCGACGACGTCATGCCTCATAAAGATTCCAGACGAAGTGTATACAGCCCCATCCCCCTGATTGCCGTCCAAGATCCAGGCCACAGCGGAATCAACCAGCTGGGCGGCGTGTACGTCAACGGTCGTCCCCTGCCAGACTCCACGAGGCAGAAGATAGTGGAACTGGCGCACAGCGGGGCTCGGCCGTGCGATATCTC…
	Pax4/6	Toy1*	aug3.g19881		AATTTGAGAGAACGCACTATCCAGACGTTTTTGCAAGGGAAAGGTTAGCGGAAAAAATTTCCTTACCAGAAGCAAGGATACAAGTGTGGTTTTCAAATAGAAGAGCGAAATGGCGGAGAGAAGAGAAACTACGAAATCAAAGGCGAACCGTAGATCAAGTGAGTGCATCATCCGTTGCAACACCAACCGCTGGACGGTTGCCATTGAACGGTACTTTTGCAAACACAATGTATCCCTCTCTTGGACAGCCTATGGGTGCAATGCCAGACTCATATAGCAAAGACATGTCTTCATTTTATAGCATGGCTCCGGTGTCTGGCATGACACCGAGTTCGTGTCTACAACAGAGAGACCCTGGAGCTTATTCATATATGCTGCACGATACGCTCAGTCTTGGTG…
	Pax4/6	Toy2*+	aug3.g22155		GTGTAAATGAAGCGACCTCTGACGGAAATTCAGAAAACAATTCTTCAGCAGACGAAGATTCCCAAATGCGAATGCGTCTGAAACGTAAGCTGCAACGAAATCGAACCTCGTTTGCCAATGAGCAGATCGAGGCCCTTGAAAAAGAATTTGAGAGAACGCACTATCCAGACGTTTTTGCAAGGGAAAGGTTAGCGGAAAAAATTTCCTTACCAGAAGCAAGGATACAAGTGTGGTTTTCAAATAGAAGAGCGAAATGGCGGAGAGAAGAGAAACTACGAAATCAAAGGCGAACCGTAGATCAAGTGAGTGCATCATCCGTTGCAACACCAACCGCTGGACGGTTGCCATTGAACGGTACTTTTGCAAACACAATGTATCCCTCTCTTGGACAGCCTATGG…
	Pax4/6	Toy3	aug3.g24194		ATGTACGGTGTAAATGAAGCGACCTCTGACGGAAATTCAGAAAACAATTCTTCAGCAGACGAAGATTCCCAAATGCGAATGCGTCTGAAACGTAAGCTGCAACGAAATCGAACCTCGTTTGCCAATGAGCAGATCGAGGCCCTTGAAAAAGAATTTGAGAGAACGCACTATCCAGACGTTTTTGCAAGGGAAAGGTTAGCGGAAAAAATTTCCTTACCAGAAGCAAGGATACAAGTGTGGTTTTCAAATAGAAGAGCGAAATGGCGGAGAGAAGAGAAACTACGAAATCAAAGGCGAACCGTAGATCAAGTGAGTGCATCATCCGTTGCAACACCAACCGCTGGACGGTTGCCATTGAACGGTACTTTTGCAAACACAATGTATCCCTCTCTTGGACAG…
	Pax4/6	Eyg	aug3.g25686	HTH	GTGTTATCCATCGATACGGTGATCCCTCATGGACTTAAGCGTTCCAAAGCGGCCCAGCACACCCCCGCCGGCCCCACTTAAGCCGATCTATCCTACATCACCAGTCACCCCACCCGGTCCAGTATCTCTGTCCGGCATGGTCCACTTCGCTGCCCCCGGTGGCGCAGCCGCTTCCTCACCGCCGAGACCCAGCGACTTGGTACCGCCACCACCACCAGCGGGTGCTCTCCTTACATCGTCCGCATCTCCAGCTGGGGTCTCCGTCGAACCACCTACTTTCTCTTCGGGACTACTATCTGGTAATTTAAGTCCTCTATATCTGAACACACGCCTTAATGATTCTTTACCCCAGCCAAGGATTGTCCATGACTTCTCTCCCTATGGACTTAGGCCATACGA…
	Phox	Phox1	aug3.g26020		TCTCCATGGAAGGCATCAAACATTTATTCCTATGGTTGTTTTTTAGAAACATTTTCTGCAGTCAAGAATTACATTCATAGTAATGTGTACTAATAGATAGAATCATTCTTCTTTAATGGGATATTCCTAAATTAAAAAATGTCAGGATATCCCCGAACAGAAGAGGGTTTACACGCTGCTATGGAATATTCTTATCTTAATCAAGCCACCTTTGAGACTATGGATTTACAACCAACTTGCCAATTGCCCTATGGGGATCCTTGTGCAGCTCAACAAGCCTATAGGTATTCACCCATGGCCAGATCATTTTCGGCACCCCCATCAGGACCGTCCTGTGGCATGATGTCATCCAGACCCCGTCTTCATTCCGACCATCCATCATCTATGACACCTCATCAT…
	Phox	Phox2	aug3.g7566		ACTTGAACCAGCCAACTTTTGACCCAAGTTGTTCACTGGGTGGCATGGAATTGCCAAGCTGCCAGTTGCCTTGCTCATATGCTGATTTAGGTTCCTGCAGTCAGATGACATCGGCTGCAGCCTATAGATATAGCACAGCAGCTGTTCCCCGATCATTTGGAGGTCCAACAGCTGTAGGTCCCCCACCTTGTGGTATGGTGGCTGCCAGACCACGTCACGATCAAGGTCCAGTCTCCGTCTTCAGCTCAGCAGGAATGGCGTTGCAAAGTGGTTTGCCATACAAAGTATACACCGGCCATGATGGTGTGTTGACGGAAAAAAGAAAGCAAAGACGAATCCGTACCACCTTCACAAGTTCTCAGCTGAAAGAGCTAGAAAGAGCCTTTCAAGAGACACATT…
	Pitx	Pitx1	aug3.g12968	OAR	CTCTGTAAACAACATCCAATGGTCGCGGACTTGGTGGGGAGTCTACCACCACAATCACATCACGAGACTACTATGGCATCTCATATGGGACCCTTAGTGGGACCCGTTCCGGTCCCAGCCCAGCCGCTAACAGTCTGTTCCTCTTTACATGCAATGACCCATCACAGACTGGACAACAATACAGTCGTCAATATGCATGGGCCGCCCTCTATTAACTCTGCTTGTGACCACCATAAAAAACGAGCGGATACCAATCATCATCATCACCCGTCCGGCGATAAAATCAGAGGAGGCGGCAATGCGGACGCTGGCGGCGAAAGCGGAGAGAATTCAGGTGGTGACGATGGTGACCCAAAGAAAAAGAAGAGACAAAGAAGACAAAGAACCCATTTCACGAGT…
	Pitx	Pitx2	aug3.g13822	OAR	CCAAATCCGGCTTGATCCGGGCGAAAAGGAAAGGCTTATAAAGATTTGGGGGTTTTGGGAAAGAGTATGCCCCGCCTAAATACAAGCTTGTAATCCCCCGGCCACCCTCCTTTTCTATCTGCGGCTTTCTTAATTGATAGATGGACAGTTTGAACGAATCGCTCTGCCTGCAGGACTTCGTAGGCTCCCCGGACCCCACAACACTTGGGGGGCCCATGGGTCCCTTAGGCCACATGGTCAGCTTAGGCCATCACCATCATCACCACCACCACCATCAGTCGCCCTTGACCCAAAGGGCGGGAATGACCACTGACCATGGGGCAGTGGTGACATGCTCTTCAGCACCACACTTGCCTGACTCAGCATCTGATAAGAAAAAAAGAGACGGCGGATCCCTCC…
	Prop	Prop1	aug3.g10202		ATATAGAAGAGGCATAGGCAAGATGGCCGATGACCAAAGACTACTGACCGGTGAAGACCGGACGGACAAGAGGAAGTGCGATGACTTTGCGGCCCTTTACGGCCTCGAGGGCGCAGCGGCGAGGGCGCTACCGGACCATTCCGCAGTTCAGGGTAGACGAATGGTTTTTTACACAATGCCTCCTTCCGTCACATCGTCCACACTCAGGCATGTCCAAAACGGAGTACTGACAGCAGCAACAGAAGGTGCCTTTAAGAAACTAAAAGTTGAGACAAGTCCAACGTTAGTAACGTCTGCGAGCAGTCTCACACCCCCTACCACAACGCCCGGAGCGACAGCAAGCACTTGTCCCCCGACGCCAGCCCGACGTCGGCACAGGACCACCTTCACACAAGAGCA…
	Prop	Prop2	aug3.g20598		GATTTACAAAGAACGTTTTAAATGAGTAATTTATAACGCATATCAAAGTGGTAGTTACGATTGTATAAAATATAAATTAAATAAGTAAAAAATTTAATTGAGTTCTTACCACTTTTTGAATTTTTAGTTGCCTGTGGCATCCCTGCAATAGGTAGGAAAATTATTTTCGAAAGGTATGGTAGGTAAACATTGTTTCCAATCCGCAGGAAAATTATTCCCGAAAGAATTGACTGGTAAACATTATTCCCAATGGGCAGTACTGACAGCAGCAACAGAAGGTGCCTTTAAGAAACTAAAAGTTGAGACAAGTCCAACGTTAGTAACGTCTGCGAGCAGTCTCACACCCCCTACCACAACGCCCGGAGCGACAGCAAGCACTTGTCCCCCGACGCCAGCCCG…
	Prrx	Prrx	aug3.g14368		ATTTTTTGTGTGTTTTGTATTTTAAAGTAAACCAAAATGGTTGATTTTGGAGCAGCGCAATACGGAGACAATACAAAACGGTTTACAGTTAGTCATTTGTTGGATTTGCCGAGAAATGGTTGTTGTTTTATGCAGGATCAACCTCAACCTCTTCCTCAACAATTAGATATTGAGGATGGTGACAGGACAGAAGATGAATCTGGAGAAGGTGAAAATCACAGAAAAAAACCAAGAAGAAATCGAACGACTTTTACAACTCATCAACTAAATGCTTTAGAAAAGATTTTTGAAAGGACTCATTACCCTGATGCATTTGTTAGGGAAGAATTAGCTAGAAAAGTTAATCTTAGTGAAGCAAGAGTACAGGTTTGGTTCCAGAACAGAAGAGCAAAATTTCGA…
	Rax	Rax1	aug3.g17145	OAR	GTTGCAGTGTTACAACTCATCCGCAAGCGATAATTTGTAACTGTATCGTTTTAAATTTTTGGAACGATTTTGAACTTAAAAAGAAAGAAAAAAAAACAATGTTGTGTAGTGACAGTGGTGACTCATCCGGCTCGCATAAGCATGGCAATGATTCCAAATGTGGTAGCAAACCCCTGCCAGCTCATTCAATTGACGCCATTCTAGGCTTGAAATATCAAGAACACAACTCAACAGAAAACAGAGAAACAGACGATTCTCAAAAGAAAGAGGAAGACGATGACAATTCCGTAAACGATTACGATGAGATTGATGTGGAAGACAGGGAAAGAGATGATGGTGCTATACGCTTCTTCCCAACTAATGGAAGGCAAAAAATTAGGGATGATTGTCCAGAATCGC…
	Rax	Rax2	aug3.g9070	OAR	ACATTTTTTTGGCCTTTCAATATTTATTGTGACTTTGTCATACCAAAAACAATGCAAGTAGATAGGTCCCCTCTGGCACCTTTGGCATTTTCTGAATCAAATGGATGTCGAAGCTCTCACTTAGCATCTACTTTAGGAAACAGAACAATTTCAGATGAAAGAAAATCCACCCCTATACATTCCATAGATGCTATCCTAGGATTGAAAACTTGGAAAAGAATGAGGAACAGTCCATCACCACCCCCAAGTAAATCTCCTTGTGATAGAGAACTCATGGGAGAATGCAGTAGTCCACATCATGTCAAAATTTTTAGACCAACTGAAGATCTGGAAGATCATACAAGAGAGAATTCAAGAAGTCCAGATGATAATCATATGTCTTCAAATTCTCATACCGAC…
	unassigned	Rax3^	aug3.g26283	RVE	TCACTACAGCGGGGTTTGACTGCATATGCACTGGTGGACAAAATTAAGACAACATCAGAATTGGACACAGCTTCAATGGGCTAATGTTCTCTTCACCGATGAGTCCAGATTCAGTCTACAACCTGATTCTGGACGGTTATTGATATGGAGGGAACCTGGAACCCGATACCATCCCAGCAACATTATCGAAAGAGACCACTATGCTGGTGGAGGACTCATGGTTTGGGCAGGGATCATGCAAGATACCCGCACACCGCTCCATGTGTTTGACAATGGTTCCGTGAATGCCCAGAGCAGGAGGGCTCTTATAGTTGACGAGTATCTGGAAAGCGAGGATATTCAACGAATGGATTGGCCAGGCAAATCCCCTGACCTGAATCCTTTTGAACATGCTTGGAA…
	Repo	Repo	aug3.g12810		TTATAAAACTTTTACAAGTCCGGTAAAAATCAATCAAGAATCCTGATCGGGAATTACGACTTCAAAAAAAGCAGATCACTTTGCGTGTGCACCAGGAAGTTAGTATGCAATCAGGATCAAAACAATCTGAAAACAGAGGAAACTTCCACAGTATACAAGTTATGCTCGGACTTCAACAAGAACTGGGTTGTCAGCAACATGATGCCATTGCTGCAGTATCAGCTGCTTTGGGCTATAGTCCCCCACCAGGTCATCCTCAACAATCTCTCTCGTTTGGAGTTAGCAGTCCTAGTACTATGAGTAGCAACATGCTCGGTGGTATGACGCAGCAGCAATATACAACTGCCAGACTCAGAGATGGCTTTGCGGAACTCGCAGCTACCAAAGATTCAAATGATA…
	Shox	Shox1	aug3.g7763		AAATCATTGTCTCACAGATTACTGTGAAATGCATCAATAAGGATTTCACTTACCGCTTGTAATCTCTAAAACTATCATAAAACAATTTTCGGTGTTATTTCCGCTTGTCCTTGATGGAGCAACTAACGGAATTTGTTTCTAAGTCTTTTAACCCAGACAGACCTTTATCAGCATCAGTGAGTAGTTTTCCCCACCTATTAGCCAGTCGACCAGGAGGTCCACGTTCTTTACATAGTGTAGTAGACAGACTTTCAGCCCCACATATGTTTCCAGGTCTAGCCCTTGCACATTCAGCAATGGGGCTAAGTTTGTCTCAGGGGCCGCCACTGCTTTTACCACCACCTCGGCCCGCAAGCGGGGGTACGTCCTCCCCATCCAGTGTGCTAACTGACAAAGAAG…
	Shox	Shox2*	aug3.g25875	OAR	GTTTGGTTCCAGAACAGAAGAGCGAAGTGTCGGAAGCATGAAAGTCAAATGCAAAAGATTGGACCAAATTCTCTATCCTCTGACTTGATGATGGCAACGAGTACTCCCATAGAGTCTTCTAGAATAGCCCCCTACATAAATGTCTCCAGTGCAATGGCACGATTGCCGCAAGAACGTTATTTGGTGCCAGGTGCCCACTATCTACCCTACGCAGACCCTGCTTTCATTGCAGCAGCCCAGCATTACGCAGCAGCAGCGGCAGCCGCTGCAGTAGCAAACACAACCACGAGTGGGGCTACCACGGGTGGAGCTGCACCAACTGCACCACCGCCTCACCATAGTTTCTTATTCTACCCGACCCCTACTCATCCGTTCAGTTTATCTGCATTGATGGCTGCT…
	Uncx	Uncx1	aug3.g2943		TAGCTTCCTAAATCTGTCGGTCAAAACAATTCTGTCAGACTGTCAAAACAATCCCTGCTTGTAAACAAATATTTTTGTCCTCAAACAATATTTTCTACGATGATTGTGTTTCATTTCAACTGAGTATACGAACGAATACTTTTTGTACCATGGATGCTAGACTTTTAGAGCCTGCTTTTGGACATACACACAGCCATGTATTGGCAAGACTCGGGCGATTCCTGCCGTCGCCTTATATGCATTTCGGGTCGCCAATTGCCCCCTATAGTATGCCACTCGCTGCTGCTCACCATGCAGCGGCCCACCATCACCATGCCGCAGCTTTTGACTATGGGCAGGCGGCGGCCGCTGCGGCAGCCATGGCCGGCGGTGTGCCCTATTCTATTGACGGTATCCTAA…
	Uncx	Uncx2	aug3.g773		GATGTCCAGTTTTAATGCAATTAAGCAGAACCCATGGACTCCAGGCTTTACGCCTCCGGCCCGTTGGTCGGTGCATTGCCTATCGCTCCGTACAGTGTACCTCTCGGTCATCATTATGCCCGACTTCGGCCTGGTGTACCCCCTTCTTACAGTATCGAAGGTATTCTAGGGGTACAGCCTCCGTTTGTTGCAAGTGTACCAGAATCACCGGCTGTTCAAAGAACTCCACAAAGAATTCTAACGTCTCCTTCGGGGAAATCAAACAATCCAAAGAAAGCTTCTCCTACTCCAAATGGCATATCATCGGAAGAAAGAGAGAGGAGGAGAACTCAAGAGGAGGATGAAGACGAAGAGGAAAAAAGGAGAAGGACGCGAACTAACTTCAACGGATGGCAGCTG…
	Vsx	Vsx	aug3.g27186	OAR	AGCAAACCGTACGGCCGGCTCATGGTGTCCGTCATGAATCTGCTGCACGGGGATCACCACGGGCGACCTCCCTTGGGACACCATCCCCACCTGTCGGTACTGTCCAACACGGCCTCGAGTCCTCGCCCGACCAGCAATCCAAACAGTGGACCTTCTCATCAACGATCTCCATTTGCAATCCAAGAACTTTTAGGACTGGGGAATAATGACAATGCAAATGATTCCCCTTCACCCAATCGCACCCATCTTCCTTCTTCTGTTTCATCGTCTGCTGTCGGTCCCCACTGCTCCCCTTACCAGCCACGGCCCCACCAGCCCACCGCGGCCCAATGTTTTCCGGACCCCAGCCGCATGTACTTCGGCACGGCTTTCATGCCAAACATGGCGGGAACCATGCAT…
LIM	Isl	Tup	aug3.g3165	2x LIM	TCAAGATTTCGCCTTCCAAGAGTGGAGACACGGCCGACATGGCGGAGACGCAGCCGCAGAAAAAGCGGCGATCTTCTACATGTGTTGGCTGTGGAGGTGCAATCAATGACCAATACATCTTGAGGGTGTCCCCAGACCTAGAATGGCATGCGGCCTGTCTCAAATGTGCGGATTGCCATCAGTACCTCGACGAGACGTGTACGTGTTTCGTCAGGGACGGAAAGACATACTGCAAAAGAGATTATTTTAGGTTATTCGGCATCAAGTGTGCAAGGTGTAACGTGAGCTTCAGTAGGAGTGACTTTGTTATGCGGGCGCGAAATAAAATTTACCACATAGAGTGCTTTCGTTGCGTAACATGTACCAGACAATTGCTACCGGGTGATGAATTCGCCCTTA…
	Lhx1/5	Lim1a	aug3.g10485	LIM	GATTAATATAACTGTGGAATATGGGTTTAAATATAACAAAAATATCTTGTAAACATATAAGGCGTTTCGGCACAAAATGTTCGGGGTGTGCGCAGGGCATATCTCCAACAGATCTAGTTAGAAGAGCGAGGAATAAAGTATTTCACCTGAAATGCTTTACATGCCTCGTCTGTAGAAAGCAGTTATCAACTGGAGAAGAACTTTATGTACTGGACGAAAATAGGTTCATCTGTAAAGATGACTACCTAAGCAGCAGGAATAGTCAAGGTGTCCTTGCTGCAAGTTCCCCTTCAGACGGTAACGACCTCGATGATCTTGGAGACGGTTTGGGTCCTGACCACGATGGACATTTAAGTGAGAGAGACTCCAGCGTTGAGAGAGACGGAGGTCATAATGGCC…
	Lhx1/5	Lim1b	aug3.g16539	2x LIM	AACATAACAGTCAACCCGCTATTATTTGGAGTTCAACACGTGAATGGAAGGTGATTATAACTGTAGATCGTGATCAATTTATAGAAATCGTTTGCAGTTGGAGAATTTAATATAACATTTCTGGCAATTGCTGAATAGAGTCTTTATTAATTTGGAAATCGGAGCTGTCAAATCGAAACAGCATATAACAATTTAAAAAAAATGTACGAATGGCAATGGAAGAGATTGGTCTTTATTTTTGCATAGTTTCTAAAAGTAGATATTCCATAAAAGTGCAATTTATATAGCTTTCACATAATTCGAAAATTTTCATGAATGATTGCCAAATTTCTCGTCATTTGATAATGGAAGCAATGATTATGTGTGCTGGCTGTGATTCTCCTATTTTGGACAGATATT…
	Lhx1/5	Lim1c*	aug3.g12957		GTGTGGTTTCAAAACAGGCGTTCGAAAGAGCGAAGAATGAAGCAACTGAGCAACTTGGGAGCAAGAAGACATTTTTTTAGGAATCCAAGGCGAGCGATGCGTCCTCTTAGAGCCGGTCTCATGGACGAAGCTGTCCCACACAACGCCTTTGCCTATTTCTCAGATTCGAACAGTCCAAATGACTTCAACTATGGACCCCATCCAGCTTTCTACGACTATTTTCCCAGTTCTCATCCTCAAGGTGGTATAACAGATTTTCCGGGAACTGTTCCCATAACTGCAGGAGGAAATAATACTCTCGAACATTCGAACACAATCAATAATGGTGTGACACCAGTGGAGGCTTCTTACATGAACAATAATCCTGATTGTTTAGGTTCCAGATCAAGTCCGGAGAAC…
	Lhx2/9	Ap1	aug3.g2651	2x LIM	ACCTAATATAGTCAGTCTAACGCGCTTTAAGTTTCGGCTGTAAAGTTATGTTGTTTAATCATCGATATGCCAGCCTCAGCGTCATTCCACAGAATTCGAAACAGTCTGAAGGATCCACACTTCCTGAAAACGAAAAACTATTCCAAGAATATGGAATTCCTGAGCTGCGCGTCCTCCTGAGGTTGGTCCAGAACGAAGAATTCTTCGGGAAAGAACGATATGCTGGTGGTGTGTGGCAGCAACGCAAGTGAATCCTGCATCACGGAAGAGATCAGCAGGGGTGGATCGATGGGAGCAGAGGGCAAATCGTCTGTATCTTCATCACCTGTAAGGTGTGCTGGATGCGGGGGTGTCATCGTTGACAGGTACTACCTGTTGGCTGTTGACAGACAGTGGCAT…
	Lhx2/9	Ap2	aug3.g2649	2x LIM	GGGTCTTGCAAGTGTGACATGCGACGATCTTATTCTTTCATTGTACAAGTTTAGTTGTGTTCTAGACAGCACGTGTTATAGAAATACAATTCATGCAAATTAATTTACATAGTCGTGTTGCATAGTTTTTTCCATATTATTTGATGTTACAAATTATAGATGTTTTAGTTCAAAATATCTGAAATAGTGGCGTTTTGGTAAATTAATGGTGCGTTGGTAAATATTATTGTAACTTCTGTTTTGTTTTTTAACGAAACCACACCAACGGCCACCCTGGTACCATACCAGAGAACCCTTTCTTCGGAAGCGTATGGTCCACAGATGGTAACTAGCCATCCACCGGACAGTCGGATCATGCCTGTCATATCGTCTTCGGACTTTGACACTCCCCCGCCTCCG…
	Lhx2/9	Ap3	aug3.g6992		CCTCCTCTCACAAACTCTCATGATGGAGAGTGGTGAGGGAGGTTGCAATCTCCACTTGTCCTCACTGGACTCCAATTCGGCGACGTCCACTGGCCTGAACCCATCCAGTGCTTCTCAGCGGACGAAGCGGATGCGGACATCCTTCAAGCATCATCAGTTGCGGACGATGAAATCCTACTTTGCTATCAATCAGAATCCCGATGCCAAAGACCTGAAGCAACTTGCCCAGAAGACTGGGCTTTCCAAAAGGGTGCTCCAGGTGTGGTTTCAGAACGCCCGTGCCAAATGGCGCCGAAATAATCTGAGGCAGGTGGACCTCCAGCAAGGCGGCCAGAACTCTCAAAATCCTCAGCCCTCCTCGCAATCTACGCATCCGAACAGCCCCGGCGCCACAAGTTC…
	Lhx3/4	Lim3a	aug3.g13622	2x LIM	ATAAAATATCGATTTTTTCCCCCATCGATACGAAGTTGTAAATTCATCTTAAAATGTTGAGAAATATCCGACTGGCATGGCAGACAATTTTCTTCAACTTTTAACTAAAAACTACATGCTTTATAACGGTGAAATTGTTCTATGCTGTACAGGCTGTCAAAATCCAATTCTAAATCGAACAATGATGAAAATGAAAGATGAGTTGTGGCATCCAGACTGCATACGTTGCTCTGTTTGCGATATACCACTGACAGACAGATGCTATAGCAAAGACCGAGCTATTTTTTGTAAAAAGCATTTCTACAGAAAGTATGGCGTTCAATGCAGTGGTTGTTGCGAAGGCGTTGTGCCTATGGAAACAGTGCGGAAAGTGCAAGATCTTGTTTACCATACCCATTG…
	Lhx3/4	Lim3b	aug3.g18628	2x LIM	GAACTTTTATTCGCAATAATAAACTTCCTCCTACGAAGTACTTGCATGAATACACGCGCTTACGTCAAAAATCAGTGGCTGCATCACATTCTGCAGCGAATCTTTATAGCAATATTAACAACCATCCCGAAGTGTGCCGGTTGTGAACAACCAATCCTGGACAGATTTATTTTAAAAGTTCTGGAGCGTTCCTGGCATGGAAAATGCCTAAAATGTATCGACTGTCAAGCACAACTCGCCGACAAATGTTTCGCCCGAAATGGTCAAGTTTTTTGCAAAGATGACTTTTTCAAACGGTTTGGGACGAAGTGTGCTGGTTGTGAGCAAGGAATTCCACCCACCCAGGTAGTGCGGAGAGCGCAGGATAATGTCTACCACCTGCACTGCTTCGCATGTATC…
	Lhx6/8	Awh	aug3.g23781	2x LIM	GCCTATATTAAATGACTGACAGGTAACATTGGCCAATGAATAAGCAGTCCATGCTAAGGTTTAATGGCCAGAGCTCTGGCAAAGCAGTTGGGAGAGCGAGTTTGTGGTTAAACGCACCTTTTGACGCGTTATGCTTTCAGGCAATCCTATAACAGAAGATGATCGGGTTTCAGTGCAAATAATGAAGACGGAGCAAGAGATGTGCTACGCATGTGGACAACTAATAGCTGATCGCTTTCTCCTACACGTGAATGGCAGGTCGTGGCATGCACTTTGTTTAAGATGTTCTATATGCAAAGTTGCCCTTGACCAACAACATTCGTGCTTCATAAAAGACGACACTATCTACTGCCGGACAGATTATGTAAGGCTTTTTGGTACTAAATGTGCAAAATGTTC…
	Lmx	Lmx	aug3.g27743	LIM	ATTTCTGCCAAACGTCGCCAAGAGATGAGGTGGAAGCGGCATTTATGTTATGCTAATGGTTTTGCATGGCGATGTTTTACAGATGTTAGAAAAGATCTTCCGGAGAAATTAATCGACATTATTGTCGAGCTTTTTGCTGTGAAATGTACAGGCTGTGTACTTCCCATAGCTCCAACGGAACTGGTGATGAGGGCACTAGATCACGTGTACCATTTGCCATGTTTTGTGTGCGTTGGTTGTGGACGGCAACTTCAAAAAGGTGATCAATTTGTTGTACGGAGTGGAAGACTGTACTGCAGGCCGGATTTTGAAAAAGAAATGGCCGTCATGCAAATTGTCACAAGGGGAGAAAATGGGCAGCTAACGCCTACTGGACCTCACAATGGCCAACCTAGGCAA…
POU	Pou2	Nub	aug3.g13364	POU	CGACGCGGACTTCTAGAACTTGTCTTTATTATTTTTATTTTTTATTACGAAATACTTTTTTCATCATTCCTAACCTACCTCAGTAACGGTTGCCTTACAAGTTGTTTGACAGACGGGGGAAATAAACAGTGATTTTATTCTCCGTATTTTTTAATCTCGCCTTTTTACCGAGAGGAAAAACAAACAAAAAAAAACTGTTTTGTGTTGTTATTTTGGAGAATTGTTGTGTAATGGATGGCAGAGCGGGTGTTGACTTGCCGCACGGCTGAAATAACGGAAAATTAAAGAAATGGATGCCGTGAATGTGTCTCCATTCTTCCCGCTTTTGTGGGCAAGCAAGTTCGGACCTCGGCTGCCCTGGCCGACCAACATCGGCAATAGGGGCACCAACGGATCTTC…
	Pou3	Vvl1	aug3.g15237	POU	CGATCGTTGTTCGTTTTTCCCCGACCTCACAACACGCGGCAACGCTTGCCGAATTGAGATGTCCTTACTCCGATGGCTAGCACGAGCCCTTACCTCTCGTCTGCCGGCCTGGTGAATTCACTCGCCACCGGTCCTGAAAGCCCAGGAATGCAAGTCGCCACATCGCAATCCGCCTACGCTAGAGAGCCTCCAGAAATGAAGTACATGCCGCCCCAACACCAGAGTCATAATGGACACCATGCACTGGCGCCCCAGCATCACTGGGTGAGCCTGCCGCCCCATAACGATGCTTGGTCAGCCGCCATGCCACCACCTGGCCTGCACGCCGCTCAAGATGTGAAACCCCCTGATTTGCATAGTGTCCATCACCGTCCACCCCAGCACATGGCCGCCTCTCAT…
	Pou3	Vvl2	aug3.g15946	POU	GGCAGCAAAAGCGGGATTGAGCGGTAACAGTAAAGAGCCGTGGATCGTTTGCTCGTACAGTGGTTTTGCACGCACTACTCTTCAAGAAGGATTGTTTTGGTGCTAAAAATTATCACGCAATTTCGAGCGGAATTTTTTGCTACCCCCCCATTTTAATCGAATCAACGAATGGTGAAAATTCTTTTTTCCTATTTGAATTTATTATGAAATAGAATCTTAATGAACATATAAGTACTATAAATAGGTAAAGTTGTAAGGCTGTTCATAACTTTTGCACTATTTATTTAATTCAGCATTTGAAAAAGCAAATAAAAAAGCTGACCTAAATATACTATTTATTTCATTATTTAAAGTTAAGAAAACCTTTGGATATGATCATGCACTTCAACCGAATTACAG…
	Pou4	Acj6a	aug3.g15285	POU	ACTTCAGGTAGTTTTTTGTGAAAAAGGAAGAATACGAACGTAAAACTGAGAGACTAAGAATGACTAACAGGAATAAGTTGAAAATGAAGGATTTAACAGTTTAAAGATAACAAAACAGATAGAACACCTTATTACAGACCACAACAACCAATCAAAAGGCACATCATATCAAATCATAACGCCATGTTCCCACCGCTGAATGAAAATCTGATCCACCGGCACATGAACTCGATGGGCAAGCACATATGTGATAGCGGTGACCACTTAAAACACGACATGATTTATGGTGTTCATCCAAACGTTCATCACCCTCAAGCATCCCACATGGACACCCTAGAAATGATGGAACCTTTATGCTCTCCTTCCCTTCCCCCTGTAGCACACGATTCTCAAGGAACG…
	Pou4	Acj6b	aug3.g8303	POU; RVE	TTTGAAATTTCGTATGCATGAATGTTTTGCACAGATATGGCTGGAATGATGCCGACTGGGAACGTATACTCTTTAGCGACGAATCCCGCTTCCAACTGCGTCCTGAGGATCATCGAAGACGTGTTTGGAGACGCACAGGTCAGAGGGTGGATCCTGCCTTCACTATTGCACGCCACACCGGTTCTCAACAAGGCATTATGGTCTGGGGTGCCATTTCCTTTGATAGCTGGACCCCTTTGGTCGTCATTAGAGGAACACTTACTTCACAGTGGTACGACGACGACATCCTAAGACCTGTTTTGCTACCGATCCTTTTGCTGCTCCCTGGGCTGGTTTTTCAGCAGAACAATGCCAGACCACGTACGGCACGTGTTGCTATGAACTGTCTGCAAGCTTGTC…
	Pou6	Pou6f2	aug3.g19365	POU	GCTTTTAATTCCGCTAATTTTTACTTTCACCCCTTAGTAAGACATCTTCCGAACAAAGGCTGTTTTTGGGACAACACTATTGAGACATTTACTTCTACAGGGTTTACTGTTGATCGGTTGAAGACTTAGCACTATGTTTAAGTAGAACTATTATGTTATATGAAAAAAATGCCATTTCCATAATTTGATATGGAATCTGATGACAGTGTAGATGATTATACAGAAAATTTACCTACCAGTGCTGCTAATATAGTAACAAATGGGGTAAATTCTGTCTCCCCTAGAACATTCAAGACTGAACAAGTATTCAACCCATGTGGTGATTTGCAACAACATGAAAATATGGTTTCCTGCTCATCTGCTCCACCTAGCATGGTCCCCATGGCTACCGCTGTCTTC…
SINE	Six1/2	So1	aug3.g26047	SIX	ATGCTTCCTCCCAAGCTGTTCCCTCGACGCGATTCAAAATAGTTAAACAAACAAAACAAAAAATTTAACTAATCAGTTACATTTTAAAAAGTTCATTGATTTCAACCAGACGTTTTGAGAAGAAATAAAAAAAAAGGAAGACAAAACATACTCATGATTGTCGGGAACGAAATGACCGATAACGCGGGGTCCCCCAACAGCAACAACAATCTCCCGTCTTTCGGTTTCACACAGGAACAAGTCGCATGTGTCTGCGAAGTACTTCAGCAGTCTGGGAACATTGAAAGATTGGGCAGATTCTTATGGTCATTACCGGCTTGTGACCAGCTTCAAAGAAATGAAAGTGTACTGAAAGCCAAAGCTCTGGTAGCGTTCCACCGTGGTAATTTCAAAGAACTT…
	Six1/2	So2	aug3.g325	SIX	AGTTCTTCAACTGCGTTGAAGCGATGATGGGCGGGGCATCTCACTCGTTTGATTGGCAGCGTCGTCATGACAACGCCCCCCTGTGCCTTCGCTACCGTCAGCCAATAAACGGCCAGAAAATCCCTTCCCACAACAAAACTAAAGCTCTGATAGTAAATGATAACATCAATTTGAATCAGCTGGCTGCAAGAATCAACCGCACGGACCAGCATCGTGGTAGAAAGGAAAAAACTTCCTCAGTCCGGAGTGAAGTTATTGCGGATTCCGTCATCAAGCTGGCTTCACGTTTCCTTCTGCGTCCAGTCTGCGGATTGCAGGATAGAGACTGGGAGCGACTCAATTACTGTCACCACCACGCTCTTGGGCCTCCAACCGGCCCTGGACACCTAGTTGACTCTT…
	Six3/6	Optix1	aug3.g26046	SIX	TTTTCTATTTACTGCCCCTCTTCTAAGCTGAGCTGTCCACACTTCCGCCATTAAATACCACCAGACGATAATAAGAGGGGGGATCAGCACCCATTCGTCAGGCAGTGATGGCTTTAGGACTGGGCCCCGCTGCAGCGGCGGCCTACAGTCCCATGTTCGTCCTTCCGACGCTTAATTTTACCGTTAACCAGGTGGCAGCGGTATGCGAAACACTCGAAGAAAGTGGGGACATTGAAAGATTGGGACGATTCCTGTGGTCCCTGCCAGTTGCACACCCAAATTGCAGTGAACTCAATAAAAACGAGGCGGTCCTCAGGGCCCGGGCCCTCGTGGCCTTTCACACCGGCAGTTTCAGAGAACTTTACCACATTCTGGAGAGTCACCGGTTCACTAAGGCCT…
	Six3/6	Optix2	aug3.g3570	SIX	AGATCGCTGCCAAGGCATTCAGACGATTATTAGCGATCGTTTTCGTTTAGTTGATTGTTAGCCGAACGGGTTGCCAGTTTGATTCGAAAGAGTGAACGCGCAATTTAAAATTGTTTATCGTTTTATGAACCAAATCATTAGTAGTTAACAATAGTAATTTGATCTGCATAATAGTTACTTTTAAGTTCTAACTTATTTCGGAAATAGATACGTATTTTTTCATAATGGAACTTGAAGTATGTTGAACTTAATAGATCCTATACCTGTATATTATTAACATTAATGTGAAATATGTGCTACAATGGAATCGAACTTCATGACTACTTTAGAATTTAGTTGAGCAAAAGTATCGTCTTATGATTCTGATAAATTATCAGTGAAGTTAGCTTCACTATAAAT…
	Six3/6	Optix3^	aug3.g14592	SIX	CATAAAATAAACCTTGCTCGAAACAAGAAAGCCTGAACTTTGACAAAATTGAGATCACAATGAATAATTTCCAGTTTCAACAAAGGAAGAAAAATTTAAGAAGACAATATATGCCACTCAATCCATATTACATGAGTTTACAAAACATTGAAGATTTGCCTTCGAGCGATAGACAGCAATCAGAAAATGATTACGAAAACACATTCTTCTACCAGACACACGGAATAGAAATAAAAGAAGAAGTACTTGAAACGTCCCCGATCAGCACAGATGCGGATGAATCAGTACCAGAACCTAGTAGCTCTACAGGAGTTCAAAATAATATTCAGCAATCATCTACCTCTTTTATGGATACAACCTCGAACATCAATCAATCATCTCCATCTCTTTTGGGGACAA…
	Six4/5	Six4	aug3.g328	SIX	TTGAGATATTCATGCTAAATGGCCAATTTACAGACTGAAACATTAGCCTGCTATGGTGGGCCAAATAGGCAACAACAATCACAACCACTACGGTATCAAAACGAACCATTGGATGCTAGTAATTCCGGAATTTCCGCGGCAAACATCGCTGCAGTCTCCCGCAGCCAGCACGGCGCAACCGTCGAAAGGCGCGCCGCCCAAATCCATCCTGGGGCTCTTCACGCCCGTTCTGCGGCTGGTCTTGCATCTGCTCCAACAACCAGCGGTACAACTGCTACAACCAACTGTGGAATCGACTATACCACTGGTAACCACGGGAGTGGTGATGGAACAAACACCCGAACAGACTATTGTTCTTCCAAGTCACCAAATGCAAAACTTACTGAATTGTTGTCTGGT…
HNF	Hmbox	Hmbox1	aug3.g25741		ATAATTCTATTTTTTTGTAAACGCAATTGATGAAAACTTTTTTTTAAGCACAAATGTGTCCAAGTTCTGGAATTAAAAGAATGGTGTCTGAATCTGGTGATCTAATTCCTCTTAAAAGAGAACGATTCACATTCAAAGGCTCCCATCTTGCTGTGTTAGAAAAATATTATGAACAAGATCCTTACCCGGATACTCAAGTGCGAGAACAGATTGTTGAACAATGCAACAAAGCTGCTGAAAAATGTGAGTGGCCTTTATCCGATAGAGACACTGTTACTCTTCCTGTTGTAAACAATTGGTTCAACAATCGGAGAAAAGATGCTAAGAAGCAAATGCGTCTGAAACACGGTTTAGCCAATATTAATGTCCAGTCATCTTATCAAGCTTCTTTTTCAAGTG…
	Hmbox	Hmbox2	aug3.g16446	HNF	GTGTATAATGATTATGGCAAGTCGGTCTTCCCGGTGGAAAGTAATTAACAGGCCTAAAACTGTGGCCCCGGTGAAAGCATGGATGGAAAAAACAAAACCGAAAACACAAAAAATTTAGGTTTAGAAATGGTTTGCAACTAAAGACTTAATGCCTAACAGAGTTGATAATATATCAACCAAAATGGCTAGTGCTTTGTTCACTATTGAACAAATCGAGTTGATTCGAAGGTTGCGGAATAGTGGCATAACGAAGGAACAAGTGTCAATGGCTTTCGACCAAATGGACCGCCTCGATGTTGAGCTAGGAAAGCCATCAACTTCCTCCATCCGCCCCAATTTACCTCATTACCCTACTATGTGCTCATCTTTACAAGCCCTCGATAGAATGGAGAGAGACCA…
TALE	Irx	mirr1	aug3.g12625		GGTTCAACTTAAATTAAACCATGTTCGTACAATCCAAAGTGTTTTCAACACCTTATAATTTTGCAGCAAATGTGAAAACTTCAACAAAAGCACGGTTTAATTTAACACCTCATTATGGTTGCGGTAAATTTACGGCTAATGGCTTTGACCTAAAGGACAACCTAGAAGCCTGGAGAAGTTTACCATATGCAGCTTCAATGTATTACCCATACGATTCGGCCGCACTTGCTGGTTATCCCTTTCCAAACGGGTATGGTGTTGATTTAAACGGTGCCCGACGGAAAAACGCAACCAGAGAAACGACGAGCACGCTTAAAGCGTGGCTCAATGAACACCGTAAGAATCCTTATCCGACGAAAGGTGAGAAGATCATGCTGGCCATCATCACCAAAATGACTC…
	Irx	mirr2	aug3.g13696	IRO	ATTCAACGTCGACGTTTTGCAAAGATGGTTGGTACGAGTACAGCCTATGGTATGAAAGATGCTGGCGACCCGTGGAGAGGAATTGCGCCATCTGCTTCTTATTATTATGATCCAAGCCTGGCTGCTTACGGGTATGGTGGTTTAGATTTCAATGGCGCCAGGCGGAAAAACGTAACAAGAGACTCAACGAGCACGCTGAAAGCATGGCTCAACGAACACCGTAAGAATCCTTACCCGACGAAAGGTGAGAAGATCATGCTGGCCATCATCACCAAAATGACTCTCACACAAGTCTCAACGTGGTTTGCGAATGCTCGCAGGAGGCTGAAAAAAGAGAACAAAATGACGTGGGAGCCAAGGAACAAAATGGACGCTGATGACGTCAAGGATTATGACGAT…
	Irx	mirr3	aug3.g4636		TATTAATAATTTTATTTAAGTAGTCAGAGAAAATGGGACCAGGTTTAGTTAGGAAATGGTTGCTATGGAAACAAAAGAGGCGTGTCTCACCGCCCAATCATACTGAAGATGGGCGTGGTTTTCGATGGGGAAAGTTGGTTACATCCACGAGGTCTTTGCTTCGGATTTTAGGGATACAGTTGGAATAACGGAATGTTTGACCGATGATCGCCATGTTTTTGGAGGATCGGTTCAAGAAAGGCCGAATGATGACACTGTGAGGCCGATCTCCCTTTCTACACACCCCACTAATCCGTCCAAATCGAATAATGTCCTATTCACAATTCGGTTATGCATATCCACCTTCTTCAACACAGGTATTGGTGAGCAGCGGCGGACCGTGTTGCCAGCCGGCGAGTG…
	Irx	mirr4	aug3.g8295		TGGTCGACAATCAAGATCGTTCGTTATTCGGCAACCAGTACGATAATTCCGACGGCGTAAACTGCTACTCTCTTGCAGACGATTTTTCTCGCTCTCTCGTCATCGGATTCTCTGTTTACATTGTGGTTATCGTTTTCTTGGAAATTATTGGCGCATCTTCAGACAAAAAATAAAAAGAATTATTTTATGTTCTCCGAACACGATGGCTTGGCGATAGAGAATTAAATTTGTTAATTGATTTGTATTGCGGAGTGGTGTTTGATTTGACTCTTAATTTGTGCTAGTGTTCGAACTGGAAGAATCTAGAGCACAAAATAAGTGTTCTAGAGAAGATTTAACAATCGAAAGTGGCATCATAGTATGTCCTGCTCTCCATGTGGTTTCGCCTATACTGCATCT…
	Meis	Hth1	aug3.g13867		TATTAGATTTTCCCCGAACTCTTTTCCCTCTTGGGTTTTATGTTCTTTGAATAACACACACACACTGACGTCTTCTTCCATGAAAGGGTTAAGTGCTGGAAGGAGTCACTTTGGTGATGCGAGTATCGGGTCTGGTGATGGAACGGGTGAGGATGATGATGATGATAGGAGTAAAAAACGTCAAAAGAAAAGAGGCATATTTCCAAAAGTAGCCACAAACATAATGAGGGCATGGCTTTTTCAACATCTAACGCATCCCTATCCATCCGAAGATCAAAAGAAACAGTTGGCTCAAGACACTGGACTGACAATACTTCAAGTAAATAATTGGTTTATTAATGCTAGAAGACGAATTGTACAGCCCATGATCGATCAATCCAACAGAGCAGGAGGAGCTGG…
	Meis	Hth2	aug3.g3111	MEIS/PHNOX	TTGATCGTCAGATCCAACACGTGGTTGGAAGAGTAACGTTGTCGACATGCAATATCCTGAAGATGGGATGCCTCATTACGGCCATGGGGATGGATCGGCCGGCGGTCTATATGACCCCCATAGGCAAAATCTTATGAACCACCATGGTGTTTATCATGCCAATCATGTGTCTATTGCTAATCATGTCATGGGATCTACACCTGATGTCGGAAAAAGGGATAAAGATGCCATTTTTGGACACCCGCTTTTTCCTCTGTTAGCCTTGATCTTTGAAAAATGTGAGCTGGCCACCTGCACCCCTAGGGAACCAGGCATCGCTGGGGGTGACGTCTGTTCCTCCGAGTCTTTCAATGAGGATATCGCCTGCTTTGCAAAACAGATTAAGGAAGAAAGGCCATT…
	Pbx	Exd1	aug3.g20631	PBC	TATCTTATATGAAAAAGTATTCATAGAAATGTATCTAATTATGCATCCATTTCGACTTCGCCATCGGATTATATCAGCCGTAAGCTAATTGACTACGATTCTGAATTTCTAAGGCTGATTTTCGGGAGGAAAGGGGTCGCATTGGGAGGAAGGGCGCATGCATGTACACCCTCTAAGCCCCGGCAGCCTTCCATCTTATTCCCCACCCACGCATTCCTCCCCACCCAAGACCTACACAGCAAAAGAGGATTGGCCTAGAAGAGGAGTGGAAGATGGGGGGATTGCATCCTGCTTTATACTAATTACATCACTACTGACCCACACATCCAAATCGCCCCCACCGGACGCCATCCCTCTCCCCACAATCGCATCTCGGGAGCAGTGGTGCTTAAACCCTTT…
	Pbx	Exd2	aug3.g27748	PBC	AGACCAGAACATCATTCATTCCTGTATGTAGACTTCGCTTCTGAAAATGGCCATAGCCGGCCTGCAGCGACAAAAGAGGGTTTCTCCAAATCACTTTTCCTTATGCGACGGTGTGTGTTTAAGAGCTGTGGGGGTGTCCCATGAGTCCTCTGAGTACCACCAGAGGGCAGTGGCGGACGCTCCATCAACGTTTCGTGGATATGTCGATGTTCTAAGTCTACGGAATACACAAGAAGAAGAACCACCTGACCCTCAGCTAATGCGACTGGACAATATGCTTTTAGCTGAGGGTGTTGCTGGTCCAGAAAAAGGCGGTGGAGCTGGAGCTGCCGCTAATGCTTCAGCCGCAGCCTCAAGCGGTCCTCAGTCAGAAAACGCAATAGAGCACTCCGACTACCG…
	Pknox	Pknox	aug3.g6392	MEIS/PHNOX	CATAGTCAGCGATAATTGACGCCGCCATTTTTGACGAAGACTGACACTTAGTTCGTTTTTGCCAAGTATGCAAGAACCTTCTCCGGGGAATGGAAAAATAGTTACAACTGGACTTCCGTCAAGCATTGCTGATTTTCGTGAATCTGGAATAGCCATGATTGGCCAGTGTATGGATGTATCAGAGGCTGCACTTGCAAGTGGCAGTCAAAATATGGTGCTTCAAAATCAGAATGTACCACCAAATGATCCTCAAACTCAAGCGCAATTTGAAGCTGACAAACGAGCTGTTTATAAACATCCTTTATTCCCTTTGTTGGCTCTTCTGTTTGAAAAGTGTGAATTGGCTACGCAAAGTGCTGAAGTATCCTCATCAGAAAGTTTTAATATGGACATACAAGC…
	Tgif	Tgif	aug3.g11579		GCTCAAAACTGACAGTATTTTTTAAACGTTAAAAACTGTGGATTACTTTTGTGAATTAGATAGTAGAAACATCTTATAAGGATAACATTACCGAAAATGATCTACCAGAGATGATATTCAGCTCACTTTGACTCAGTCGTCTATTTTAGTGATCGAGTAAAAGATACGCCTATTTTTCTCGTCAAATCTGACCAACAGTCTCCCGATGCACTTATCTGACGACGCAATGCCTTATCCTCGACCTGAGTCCCGTTTAGCAGGGGAATCAAGCCGTAAAAGACGTGGCAATCTTCCCAAAGAATCTGTTCGTATTTTACGCATGTGGCTGTATGAGCATAGATATAGTGCTTATCCATCAGAAAAAGAAAAAGTGAAATTAGCCGAGGATGCCAAATTAAC…
CUT	Onecut	Onecut1	aug3.g4142		TTTAATGTTGTAAGCATGATTTGGTAGGAAAAAAAGAATCAAACTTACATCATGTCGATATTTTTTCCAAAGCTGTCCACCGGTTTTGGAACCAAGCTTGTGAATACTCCGAGTATCAGATGCGCAATGAAAACCAGAGAGCAGGGCCAGGCCGAAATCACCAGCGCAGAGGGCTCTTCCGACACTTGCAAACGGAAAGAAGAACAACACCAACAACAGCAAAAGAACCCCAACACTCCCAAGAAGCCGCGCTTGGTCTTTACAGATCTCCAGCGGCGCACCTTACAGGCCATTTTTAAAGAGACGAAGCGTCCTTCAAAGGAAATGCAAATCACCATTTCGCAGCAATTGGGACTCGAACTGAGCACCGTGGGCAACTTTTTCATGAACGCTCGACGC…
	Onecut	Onecut2	aug3.g26177	CUT	GTGTGGGGGAGCAGCGGACAATGGGTGAAGGAGAAGAGGAGAAGTAATAATAATAATAAAAAAAGAAAGACGGCGCATGTGCAGAGGGTTGCGTGGGGATGAGTGCGCAGATGCAGAACAGCGATAGCAAATATGGCGATGAGAAGCTGGCGTCTGTGGTGTGTGCGGTGTGGATAATTTTTCGGTGCTTCGCAAGTCCTAAAGTGTCCAAATGTTGTGTCCACTCAATGACTGAGGATATGGCGGAGTTGGTGGGACGCGAGCGAATCTCACGGGTGGTTGTTGTCTCTGTAGAACAAGATAACAGCACACCTCCTCTTGAAGCGGTGGTCGCGCGGGCTGCCGATTCGGACGACGAGGAAGACGCGGTTGACGACAACGTTGAGCCCTCTGTTAACC…
	Cux	Cux1	aug3.g13427	3x CUT	GTTAATGTTTGTGTTATGTCATGCGCGCCGCCGATAGTAAAGGACCAGCTCCTCCTTCCCCGCCTCTTTTTTCCCAACTTCAAGCTAGTGAATCAGCTTCAGCTTTAGATAATTCTCAGCATGTTTACAGGAAAAGATATCAAGAAAGCCCAATGAGGGCAGCACTAGGAGAAGAATGTTTGGACGATGAGTGTGAAGATGAAGAGAAGATCAAAGATCATCCTGGACGTCGAGAAGAGGAGGAGCGGATGACGCAATCCCCCGACACGCTCCTTGGCTCCATCAATTTGCACATGGAACTCGCAACGAAGAAAAGAGAGGTATCTCACCTTGTAGATGAGATGCAACGACTTCAATCAAGCATCAACAATTTGAAAGAAATTAGCACATCAAAAATAT…
	Cux	Cux2	aug3.g3872	3x CUT	CGTTTGTGACAACAAAACAACAGCCGTTTTTGGACTTTTTAAACCCTTTTTCGATCTCAGTGCGTCATGGTGTCCCGTTGGTTAACTTTATCCCGAATTTTTTTAAGATCCTGTTCCCGCCCTCGAACATTACCAAGTGCTTTTGCAACGCACGATGCGAATCCAAGATTTAGAAATCGAGAACAGACACTTAAGAGAAACGCTCAACGATTACAGTAGAGAATTCAAAGTGGTGCAAAACCAAGAGGTGACAATCAAACTGTTGCGGGAAAAAATTAGAGAGTTATTAGAAAAAGACGAATCATCACAGGATAAGGCAGAAGAGAAAGATCCAGAGCTGCTTCAGCTTTTTGATGAGAAAGAGTGCGACCGATTGGGTGCCCAATTGGTTGACAGACC…
	Cmp	Dve	aug3.g8928	2x HOX; SATB; ULD	GGCTGAGCGCCACTAATCCCTGCTCAGCATGCCGGTCCACGCTCCTCGGGCGGCCACTCACCGACAGTTTCTCTCACGCGGCGGCAGCATGGACCGCACTTCTCTCATGCAGCCTCCGACTCCCGCTTTCTTCGCTGCCGCTCCACCTATAGAATACGTCGACAGTTGGAATAACTCTTTTGGTCGTTCAATACCCGTGCACTGTATCGTGGAGCAGGTCTCACCGCAGGGCCAATCAGTTGATTTATCTCAATCTTCTGTAGATCTAGATAATTATGCAATAATTCCCAGTAATGCTCTCTTTTCTGAACTTGTCCGGACAGCTTTGAACAAGCTTGGGTACTCATCATCCGAAGCCTTAGCCGCTAAAGGTGCTATTCAGCTAAAAAATTGGAAACC…
ZFH	Zfhx	Zfh1	aug3.g11268	4x HOX; 8x Zinc finger; Atrophin; DUF	CCTTCAACAGGATCCTATTTGAATGATGCTCCGGTAATTAGAGTCCATCCATGGACTTTGTTCCCGGCAACGATACGGGCCAGTATCAGAAGCAAGGTGTCGACTCGGGCCCACCAAAACTCGTTGTGATGACTGCTGGTGTGAACGAGCCATCCCCTCAGAACACTACAAAGAAGAAAAAAGGAGGGGTCGACGAAGAGATGGAAGAGGGTAGTGGCGATTTCCCACCTGTTATAGCAATGCAACCTCCAGAAGGTGCTGGAGATGAGTCTGTAGGTGCAAATATGCTCGAAGATGAAGGCGATGCATCTAACAACAGTTCTGCCAGTGATGTTGAGACCTTCAACGGAAAGATCGTTTACAATCCTGATGGTTCTGCTTACATCATAGAGGGTGTTG…
	Zfhx	Zfh2	aug3.g25763	4x HOX; 10x Zinc finger	AGTTTTGCTGAACTATGCCTCATTGTGAAAATCTTCATACAAAATCAGTGGTGGATGGTACTCACTACCATGACATAGCGGATATTCATGAAGCAGCATGGATACAGATGTTCCTACCGTGGACACCGGCCAACTACAGCAGCAGCAGCAACGCGTTAAGCAGGAGTCTAGTGGCTCACTTTCGGACCAACAGTATCAGCACCTGGCGGCGCCATCGGTGTTAAAAAGGGAAATGACGCCAGAAGAAGGCCAAGAGGCGGTAATAATCGCCGATCTACAGCAACAAACGAGGGTTCCTGAACGTCCATCAAGTTCCTCACGAACTCCTTGCCCGAAGTTCATCAAGAAATGCGATTCCTGCGGGCGGGAGTTTCACACTACAAACCACTATATGGAACA…
CERS	Cers	Cers	aug3.g5792	TLC	TAATAAAACGGAGGAGGAGAAGGACATATTTTACTCAACTCTCTCCTAGTCATGGTTGTGTGCTCTCTTTCGTGTTTGAAATTTGGGCGTTTCTCGTACTCTTTAATTTAATGTATTTCTTTCATTTTTAAGCATTTAAATGGAAATATTATCAAACATAAACACTTGGTTTTGGAATGACTACGTTTGGTTACCTCCAAATGTTACATGGGATGATATTCGCGATACCGGCACAGTAAAGTACGCGCAATTTAGTGACCTGAATTATGCATTTAATGTAGCTATAGCTCTTCTGATCATTCGATACATTCTTGAAAAATCTATCTTTGCTCCCATTGGTTGTTATCTTGGACTCAAACCAAAAACCTATAAATTGCGTGATAATCCAGTACTTGAAAA…
PROS	Prox	Pros	aug3.g15298	HPD	GAATAAAGCAGCGTGTTTCTGTGTTATCGTCTGCTAAACATTCAACAAGGACTATGTTAGATATATTTTAAGTGATTCTAAGAGAATGGGAACCTTCTAGATGCGTTCTAAGGCGAACTGACGGTATTTGGAAGAGTTTATAGAATCTTGTTTCTTTGTTTACAGATAATTTCCTGTTTATAAGTTTAGATTTCAATATCTTCATCTTCTAAATGGCGGGTAATCATTCGAAAATGTTTGACAAACCAAGAGCTTTCACCGAAGCCACAAATTTTGTGAATCCTTAAGTTTGAAAATTTTCCCCCTGACTGATACATGAACCTGGCAGCACAGGAGCCGACCGGCCTGGCCAAAAGGAACGATTATCTACCTTCTGAGGGAAGAAAAGAATAATAACAA…
* = Partial proteins
+ = Partial protein with complete homeobox domain
^ = Possible other homeobox gene family

## Sheet: Pholcus phalangoides
Classes	Gene Family	Gene Names	Gene Model	Other Features	Nucleotide sequence
ANTP	Cdx	Cad*	c103077_g1_i1		CAAAATTTGGTGCGCTGGGAACCTTCTTTGAGGAAAGTTTTGGTTGAATTCGTCAAATGCGGCAACAGCATGTTCTCAGGCACGAGGACACATCACGGTACGGCAGCGTATAGCTTCGGGCAACACTACGGGTACTCGAACGGTTCATGCCCTCAATACACCACTGACCCGATGGCTACGGACATGGCGTACCAGACCAGCATAGCCGTATCTTGGCCTACGATGTATACTTCGAATTCCGGTTGCGCTAGGCAGTACGAAGAATGGATGCAGCCCGCGACGAACTGCAGCGGAGGAGGCGGCGGCGGCGGCGGCCGAGGTCCCGCGACCATACAGCACTCTTACAACTACTCCCCGAACTATCACCTTCAGAGAAATAACAGTAATAACACCGAAAGT…
	Evx	Eve*	c100889_g1_i1		AGCAGCAGCAGCAACAACAACACTGTTGATCATCACCACCTCCGACGCGGAATCGAAGAGGAGGAGGAGGACATCCTAAAGAAATCGTCGGACAGTCACAGAATATTCGGACGGGGTTCCTCCGACGAGGAATTGACCACCTCTTTCCATCACCATTACCTCAGGACGACGATGGTGTCCGCTAAAGAACCCTGCGAGGTTAAACCGTGTAAGGAGAGACTGGCCGCCTCGGCATCGTCGCCGGGACACGGATCCGCGGCCACGACTGCCCTGCACAACAGTGATCATGGGAAGAAAGATTCGAGCGTTTGTGGTGGTCAGCAATCTGGTAACGGCGGTGGTTCCTTAGATCCGAACGGTATAAGACGGTACAGGACAGCGTTCACCAGGGAACAACTG…
	Gbx	Gbx1	c90896_g1_i1		ATGCATCATCTGACGAATCGCCCGACTTTCACGATTGACTCTTTGATATCATCGCCTTCGGCGAGTTCCGTTAGATCATCAGTTGGTCCGTCTCTACCGCTTCCTTTCTTCTGCTACAACGAACTGTTACTTTTCCAGAGTGGTGCCATTTATTCCGGGACATTGCCTCTAGCAGCTCTTCCACCGGATATCTGTGTTCAGAATTCACCGTTGCGTTCTTCGGTCCGAAATGACTCGGCGGTATCAAGCAGTCCGATGCCATCGAGTCATCACCCGACGAGTTCTTCGATGTGGGGTGGACTGTGCAGTCAAAACCAGGAATATTCTCGTGAAACTTCTGGATGTGTATCACCAGAAAGTTCATCCAGAGGATGTTGCAGTGATTCTTCAGACGGTGAA…
	Gbx	Gbx2	c90951_g1_i2		ATGATTCTACCGTCGCGCAGGGACGATATGCAGCGTACGGCCGTGCCTTTCTCCATAGACTCTCTGATGTCAAATCCTCACGGAGTCGCTGGTGGTGGTGGCGGCGGCGGCAGTGGCGTAGGATTCGGAGCTACGCAACTGCCATTCCTCTACAATGGTTACGTTTTCTTGCCGAGGTTCCCGACGAGGTACGCCTACCCGCACGCGGAACAGGCCACCGCCGTGAACATGGGCGCCTTCGGGATGCCTTTCGCCGCCGCAGCTGCTGCCGCTTACGCCGGTATGTTCTACCCTGGGTCCAGGTCACCGGGTTCGGACTCGACAGCTGCTGCGACGCCCCAGGCGTCCGTCAGTCCTTTGAGCCGGTCCAGCTCCGAAGACATTGGTTCCACTCTGTAC…
	Gsx	Gsx	c12892_g1_i1		ATGGCTTCGAAATCGTTTCTAATGGAATCGCTCTTAACAAAGAGCAGCGGCAGATCGGAGACATCTCAAGATGTAAAAATAGGAAAAAATTCCAAAGTTACGTGGCCAGCAATACGCAAATCAGGATTACTTTATCCAGTGAGCCCATTGTGCTTTACGCCCAATACTCATTGTTCTCATCTACCCTTTCCTCAGGTATATCGAAAAAGCTTTACAAGCCACGGTACTGGTCACGGTTTGTGCTGCAGAATGGGTGTACATTCACCGTTACCGGAAGATACGTTGTCTCATTCCAGACATTATGAACCTTTCGTCAAGAAGTCTCTCATTTCATTGTCGCAAAGTGGGAAGAGTTCAACTTCAGACGTATATACGTTATCGTCTTCGAAAACATCACTT…
	Hox1	Lab1	c103960_g6_i1		ATGAATTCTGATGTGGTATATACTTGCCGGAACGGTGCCGACCCGGGACAGTACGGAGCCTCCGCTGGCGGTGCACCTCAAATGTATAACGACAGTACGGGCGCTGACTTATCGGCGTATTATCATCACCACCACCATCCGCAAGGAACCACGGCTCCGGCGTATTTACCTACGACACTGATGACACCGTATTCGACGACGACGGACTTGAGGACATCTCCGATGCACCCGGAGCCCGCCAGTCAGCAACACCACCATCAAATAATCAGTGATACGAACGGTTTGAGCTATACCAACCTCGGGGAACAGTCCCACTATCAGCAGCATATACAACAGCACCATCACCACCACCATCAACACCAGCGCGTCCAACATCCACAGGTTGGAAATCCGACAGCG…
	Hox2	Pb1	c104593_g1_i1		ATGATGGAAGTCACCTGTGAAAGCGGCTTCATAAACAGTCAGCCTTCGATGGCAGAATTCATGACTGCTCTCCCGCACATCAACGAGACTTTCCACAGGGTGTCATCAATCAACTCTTTGCAACAGCCGCCAACCGCCCCTGGGCAACAGGGGGGCCCAACTTTATGCCAACTCGAAGTAGCACAACAGCAACTTCATGGTGTCGCCGGCAATCCGTCCCCACCACCATCGGGTAAACCTCACAATGGCGCCGGAAGCGGTCTTGGAGGATCGTCAGTGGCCGAATATCCTTGGATGAAGGAGAAAAAGACATCCAGGAAACAACATCAAGAAAATAATGAGAATGGTATGCCAAGGAGACTGCGAACTGCATATACTAACACTCAGCTACTAGAGTTG…
	Hox2	Pb2	c104684_g3_i1		ATGGAGAGCGGTGTTATGGAGAGTGGATTTATCAACAGCCAGCCGTCCATGGCAGAATTTATGACGGGCCTTCCTCACGTTAACGACGGCTATGGCCCCGGGTCATCAATCAACGACGGGAGCGCCGCGTCTTCTTTACCGCCCCTGGCACCACAGCCTGGGCCAGCAGCCGTCGTGGCCCAGCCGCAGCAGCAGCAGCCACCGGCGGACGGCTCGCCACCGCGGCCGACCAACAACAACAAGGCCAACGGTGGCTATCCACCCGGCGTGGGTGTCCCGGAATATCCCTGGATGAAGGAGAAGAAGACCACACGTAAACAACCGCAAGAGACTACAGATAATGGGATGCCTCGACGACTGCGAACTGCTTACACCAATACTCAGCTACTGGAACTAGAA…
	Hox3	Hox3a	c101164_g7_i1		ATGCCCTACGAAAATTCGTATTCTCCCTACGAAAACAATAAGGACGGTTTTCTAGACTCGGCACCACCACCACCACCACCGCCGTCGTCGTCAGTGACGGTCGTCGTCGGCGAAGAAAACTCGACGGTTTCAGCACTCAGCACCGACATCATCCACTCGCTAAAGATAGAGCCCGCCTCCGATGGCACAAAAAACTTTGCAGAATCTTGCAGCGGTGCCGAAGACAAGTCGCCCGTTTTCAACAAGTTCCTACTCTATTCTTCAACTCCATCCGAATGCTATGCTGCTGCTCCTACTACCATCGCCAGTGACGCCCAGAACTTTTACCCAGTGACGGACGATTGCGTCAATCCTAGCAAATGTGGAAATTTTAACAACTGGAGAATCACCGAGCAATCG…
	Hox3	Hox3b*	c107945_g3_i3		CATCATCATCAGCAGCAGCAGCGAAGACGACGACGACAAGTGTGGCGACACACACCGTTATTTGCTGGTGGTAGTATCGCTAATAATAGTAACGCGACGACGACTAGACATTGGCAGCAGCAACTAGGAGGAGCCATGAAATTGGAACAACAGCAGCAGCAGGGACACCCGAGAGTGGACACAACGACGTGCGGTATGAGATATTATCCGACTGTCGAGGAGTCGTCGAATCCCTTCAGTGACAACTTGTCTCGCCAGTACCATCACCATCATCCGAGAATGCCCGATAATAAACTCTATCCGAAAAGACAACAATGTTACGATTGGAAACCGATAGAAAGTCCTAATTGTTGGTATAACAGTGCCGGAAACTTCGGACAACAGGAACTTGTACGCAAC…
	Hox4	Dfd1	c95663_g1_i1		ATGACCATGAGTTCGTTTTTGATGAACTCTCCGGCGTACGTGGATCCGAAGTTCCCGCCGACCGAGGAATACTCGCAAGGAAACTACATCCAGGATTACTACGCACAAGCAGCTCCGGGACATTACGGTGGGGCATTCGGCGGTGTCAACAGTGAGCACGCAGTGAGTTATGGGCAGCATGCAGTTGCCTCGACTTATGCCACAAACACCAACGGCAGTTCCCCGTACTATCAGCACTCGTGCAGTTTGGGACAGACCTCGGTGCCACCTCTGTCCGTCGTGGACCGGGTGGCCACAACGCACAGTCCACCACCACTTCTCCACAGGTCGCCCGTAAGTTCTCCGCAACCCCCTGGGCATCTCAGGCAAGACAGCAACAGTTCGGACTGTCCCGGCACA…
	Hox4	Dfd2	c96808_g3_i3		ATGTTTCACTTTGTTTTTTTAGGGGCAGCGAATGGAAGTTTTCCTGGGGTGGAACCAAAGCGTCAAAGGACAGCCTACACCCGGCATCAGATACTTGAGTTGGAAAAAGAGTTCCATTTCAACCGGTACCTGACAAGGCGAAGGCGGATCGAGATCGCGCACGCGCTGTGTCTCAGTGAGCGTCAGATCAAGATCTGGTTCCAAAACCGCCGAATGAAGTGGAAAAAGGACAACAAATTACCAAATACGAAGAACGTCAAGAAAAAGAACCCAAACAACGCGAACTCTGCCAACAACAACGGCGCCAACAACAATAACAACACGACCACCAATGCATCCAACAACAACAATCCGGACCAGCAGAACGCGAACAGGCTAACGAATTCCAACCCACCTCAG…
	Hox5	Scr1	c101195_g2_i1		ATGAGTTCGTATCAGTTTGTGAACTCCCTGACTTCGTGCTACGGCCAGGGAAGGCCTGATGCAACTGCTCCGGATTACTACACGCCTCCGGTGCAGGCTTACGGGAACTGTTACAGCGGGCCCGCATCGCCCGTACCACAGCAGCAACAGCAACAACAACAGGCGCATAATTACGGACACTATGGTCAGCATTTGACCCATCACCAGAACGGTGACCAACAGCAACATTTTAGCAGTTGCTCCCAACAGCAGCAGCAACCACAGCCGAGACTGACGTTGCCGATAACAGCGAGTCAGAGTCCGAGGACTCCGACGCCATCCGTGACACCGGTACCGAGTTGCAAGTACGTCGAACCACCGTCGGTGGCATCTCCCCAGGACTTGAGTACGACGAGCTCT…
	Hox5	Scr2	c109150_g1_i2		ATGAGTTCATACCAGTTCGTCAATTCCCTGACGTCTTGCTACGGACAGAGGGGAGGAGATTCCTCGAGCCAGGACTATTACACGCCTCAGGTTCAGACCTACGGTGGTTGTTACAGCGGACCGGGCTCCCCGGTGCAACAGTACGGCCCTTACCCGCAGCACAGCATACCGCACCTCCAGAACGGTGGCGGTGACCACCACTTCAACAGCTGCAGCCAGAGGCTGACGCACCCGAATGCGAGTCAGAGCCCGCGGACGCCGACACCGTCGGTGACGCCGGTTCCCAGCTGCAAGTACGCGGAACCCAGCACGGCATCCCCACAAGACCTTAGCACGAACGCGTCCCATCCCCCACCGCCGGCAAGTAGTCCAGAGTCGAGGACATCACCTGTCGTATCA…
	Hox6-8	Ftz	c92385_g1_i1		ATGACTTCGACAACTAATATCTATCCATCCGTAGAGTATGATCAACAGTTCTACATGCACGGTGGTAAACTGACAGTCAACTATCCCTGCGATAACTATTACTCGCAGTACGCCCCCGCCGTACCATCCTCATACAAGTACGCCACTGACTCTACCTACGCCAGGTATGACAACTCGTGTGTACCTCAGACTAAAACAATACCTTACGAGGCTTTTAACCCACCGGCTGTTAATGGGTTCGCTGTTGGCTCCTTGAACCATCCTTATCCTACCAACATTTATGACAATTATGGACATTGTAATCAGAACTTCCATGGTCACGTAACGAATTCCAATTCATACCGAGGGGACATCAACGTCCGTGAGAGCCCAGATTTCCAGAGCAGCAGCTGCGAGTCA…
	Hox6-8	Antp1	c105467_g2_i4		ATGAGCTCGTACTATACCAACTCGTACATGCCAGACATGCGGACTGGTGGTGGCGTGGAAACTTACAACGGCCAGCCGGTTCAAGCAAACGGCGACCTCTGCGACCAGAGTCAGCGCCAGTACATCCAACCTCAATACGCTTCTTCACCTGTGCAAGGAGCGACATATCCTCGTTTCCCACCTTACGACCGGTTAGAAATACGTCCTATAACGTCATCCCCGACATCACCCAGCCCACCTGCCCAGTATTATAGCAATCCTTGCAACCAAGCTCCGCAAGGGCCACCATTACCTCAGCCGGCACATCAGCCACCTCAACATGCACCGATGAATCATCCGAACGCCTATGTGCCACAGGATGGACAGAACAACTGCAGGGGCTCGCCCCACGATACAAAC…
	Hox6-8	Antp2	c132392_g1_i1		ATGAATCGGAGCGGAGATTTATCTCCCGCAACCTCAGAAACTGATTGTTCAAATCACTGTAGAGATCAACCTCCACTCGTGAAGGAGCGGATGCCATTTTCTGTCGATGCACTGCTGGGGTCTGATAATTTTTCTAAGAACTCTGTCCGCGATGTCACTAGGTTTACGGTTGATGACATCTTGGATGTGAAAGCTGAAGAACAAGCTGTAGAAGACGATGACGAAGATTATGGAAATATTCCTTTCCCTCCATCGGCAACAGAAGGAGAGCAGCTATTACCAATAGCATGGACACATCAGCATATACCTGGCTCTACAACGCAGTGGCCACAAGTTACCTGCCCAGGATCACCGAGCGCTAAATCTGTTGATAGTTCAAAACTCCAAGCCATGAAGTGC…
	Hox6-8	Ubx	c103414_g2_i9		ATGACGGCCTATTTCAACGGCCCGTACTTATCGGACATTCGCAATGGCGGCGACCAACACTACAACGGGCAATCCGTGCACAATGGACAGGCCATGCACAACGGGCAGTCGATGTGTGCTCAACAGAACGGAGAGGACTCGTGCGACCAGAGGCAATACATGCAACCTCAGTACGCCGGTTCTCCCGCACAGGGTGCGACGTACCCGAGGTTTCCACCGTACGACAGACTGGAGATACGGCCCATAACGGCTTCGTCGGACGAGTCCTCAAGTCCGCCTGGCCCATATTACAGCCAGTGCAGCCAGCAACAGACGCAGAACACTATACCTCAACCCGCTCATCAGACTCAGCAGCAGCAGCAACCCCAACATCAACAGCAACAGCCGCAACACACCAAT…
	Hox6-8	abd-A1	c95590_g1_i1		ATGAGTTCGAACACGTTTATGGACAGTTTCCTGAATAGCAAGTACGCCAGTGACGCAGTATCCCCGGCCGCGGCATTACAAGGGTACAGCCATCAACATAGGATGTACCCTTATGGATCTCTGTCGCCTCAGTCGTCGGTCGCTGTATCCGGTACCTTGTACTACACGTCGAATGCGGCGGATCTGGCCAAGTCGTGCCGTTACAACTCGACGGGGGCTGGTAATGGCTTGGACATTTCTGGGTCGGGTTACGCGTTTAATCTACAGAACTGTGGAGTGGCCGGTCCGGGTTCGATGATGACCCCGGCTCAATTTCTCACGCACCCGGCCTCCGACTTAGCTTCGACATTGTCACCGTGCTCACAGCTTGGCTACAGGCAACTCGACCCTCTACCAGAC…
	Hox6-8	abd-A2	c111834_g6_i1		ATGAATACGTATTTCGAACAAAGCGGCTTCTACAACGGACAGTCCGCTGCGGAGCAGTCTTACCGTTTCCCGCAGGGCTTATTAGTACCACCATATCCACCACAACCCAGTACAGCTCGTTCGTCCTCAAGCACACACGATAATGGCACCGCATACCCGGTTGACGCGACTGTCAACAACGCTAGTTCGGCAACCAACGCGGCAGCACCTTGTAAGTTATACTCCAACTCCGGCAGCGATTCCGGCGCAACGCTCTTCAAGCCAGAATGCCTGGCCAAAGACCAGAATGGCTTTAACCAGGCCGTAAAAGACATGGCCACAGCGTGGCCCTCGGCTGGCTCGTTAACGGGCGTCAGGTCTGCCTCCATGCCTGGAGAAGCTATGCGGCCATTTCCGACT…
	Hox9-13	Abd-B1	c97115_g1_i1		ATGAACGGTAATAGCCTATATGAGGATCCGAATCGGAGTAGCGTGGACTTGACCAACGCTCTAGCCGTAACGACGACAACCAGTTTATTGCCACCGTCTACGACACCCGGTGTGCAACAACCTCTTCATATACCGGCAAAAAGACTGACTCCTAACAGCTTGCCAGTGTCCTACGTGCCATCGAATGAGTGCAGCAGCAGTAGCGTCGACCCTTCCACTGCTATCCGGCACAACGGCCAGACCTGGACTAGTAGTACGCCGGCCTACTCGCCAGAGAACCACTCGGCTTTCGATGCCCAGGTGCCACAGTATAATCACGGGATCAGCCCCGGATATTACTACAGTGAGAGGAAGACGCCGAGCTCCAGCACACCCATCAAATTCTGGTCGAACACTTAC…
	Hox6-8	abd-B2	c104286_g1_i3		ATGAGCTCGAATTTCATGGAGGGTGTGCTAGGAAGCAAGTTCGGTTCTGAAGCATCACCCCCTTCGGCCGCGGCCGCACTGTCCAGCTACGGGCCGACTGCGGCCGCCGCGCAGCATAGGATGTATCCGTACGTATCGTTGTCTCCGCAGTCCAGCATGTCCGTCACCGGAAACCTGTACTATACGTCAAACGCCGACTTCGCTAAGTCCTGCCGTTACAACAGCGCACAGGCGGCCAACGGCCTGGACGCGGCCACAGCAGCGTCCGGCTACTCGTTCAACCTACAGAACTGTGCCGCGGCCGCCGCTGCTGCCGTTGCGGCTTCCGGGACGGGGTCCGGGTCCATGATGGCCCCATCTAATTTCTTCCCGCATCCGGCGAGCACCGACCTGGGAGCG…
	Meox	Btn	c106591_g2_i1		ATGGTACTACTCTATCTACAGGCCGAACCAGGAACCAGCCAGGCCAAGTGTTCGGGTATGATGAATGGTACCTTGTACGAGGATACGTCCAACAACAGCAGATCTAGCGTCGAAGTCGTGCAGCAACAGTCACAGTCGTCTTCGCTCCAGACTGGTCCATTGCACATACCGGCTAAGCGTGTACCTACTTCCAGCCTGGCGGTATCGGCTTACGGTCACTCGGACTGTGGTGCTGTGGTAGACGGTACCGGACTGTCTTCAACCGGCAGTACCGTCATCCGTCACAGCCACCACGGTCACCAGCCATGGGGCTACTCGCCCGAGAACCACTCGGCCTTCGAGAGTCACCCGTCTCAGTACAACCAGTCGCTTTGCAGAGATGGTATGTCACCGGCCTAC…
	Mnx	Exex	c46999_g1_i1		ATGTTCGCTCTCCAGCAAATTGGATGTATAAAGAAATTATTACGGGGCCAAGCCACGATGTCTCCTGAACCGGAAAATATTTTTACAACTACGGCACAAATCGATTCCGAATCAAAAATACGAGATTGTTATGAGTCGAATAACCTGACGTTTGGAAACATTCCCATCGATCAACCGGAGGAATGTTCTAAACATTCACGATACGTGTTTCAAAAAATATTTGATGACGAACAGATCAAAGCGATCCCGGATCAACCGAATGTGGATCTTAGCTTAATACCATTGAAACCAAAGTCCTCGTTAAAGTACAGCGTAGATGCAGTTTTTGAGATTAATCCACCATCAGAGGAAGACCCTACGAATCATCGCATACGTTCAAAACCCGATGAAACTGACGAA…
	Abox	Abox	c101304_g1_i1		ATGCCGGCGATGGCCGGCACGAAGGCCGCCGAACCGAAATCGTTTTGCATTGAGGCCCTGCTGAGGGAGGAAAATCACCATCACCATCATAACCACCATAACAGCAGCAATAACGGTTCCAACTCGGCCACGGCGGCCGGCGAGAGGCGCTCGACGCCTCCGCCCGACTGCGACCGGTGTCCCGCGGCGGCGCCGGCGAGGCCGCCGCTCCTGGGCATGGGGCTTCCGATTTCGGCGCACGTGGCCGCCGCGTTGCCCATTTTTTCGCCTCACCCGCTGTATCAGTACCACCACGGTTCGCACCCGCAGCTGTCCGTGCACCCGCACGGGCTGCCCGTCATGACCAGTGCTTTCCACCAGCCGATGGCCGAACAGCCCGGACTGAAAGCCGGACATTTC…
	Barhl	BarH1	c103653_g1_i1		ATGACTGTTACGATGTCCGCAGACACTATCAATGGAAGAACGTCCGCGGAGCCGACGGAGGAGCTCGTGGAGCAACCGACTGATCTCAGCACCAAGAAGAAGTCCGAAACGGAATCCGGTTCCGATAACAGCCCGCGGTCTTCCCCGTCGACCCTGGCAGACGTCCGCGATTCGAACCCGGCTCCTACCTCGGGACCGTCGTTCCTGATCAAGAATCTGATCGACCATCACAATAGCCACCATCATCAGCAGAGCCACCAGGACTTTGCGGGTTTGATCCCGTCCACGTTCCACAGGTACCGCCCGTCTTTCGTGCCGTCGCCGAATCCGTATTTCTTGCCGCATTTTGCCGCGAACATTCCTTCCGGGAAGTTTTGTTTCGATCAGGATGGGTCGAAT…
	Barhl	BarH2*	c114352_g1_i1		GACGATAATAATAACGTGTTGGATTCGAGGCAATTTATACTGAACAGAACGCAGCCGGTATTAACGGGTTGCGTCCGTCCAACTCCTGTGGCCCTACATCCGACCCTTTACCAGCAGGGAGCCGCAGCTGCAGCGGCGGCGGCGGCCGCGGCAGCAGCGGGGCCCCTCGGTTCTATACCGCTGAGTTACCTGACTCCGCTCGTCGACGTCCAGATGCAGCAGCACCATCAGCAAGAAGTGACGTCACATGCCATGTCTTTCGGAGGTGGGTATACGGCGCCATCTGTCGGTAATATGAGCAACTACGGTGGATGGCTCGGGCGAGCTCCTTTCTTCCAGCTTACGGCCCCAAAGCCTTCTGGGAGAAGGCCTAGGAAACCGGGAGTCGAAAGGAAACCT…
	Bari	Bari	c98969_g1_i1		ATGACTGTTGACCTGCCGCAGAAACCGATGCCGGCCGATCGAGATCTGAGGGTCGTCGTCGATGACGACGGGTCGGTCCGGGACGACAGTCCGCCACCTCAGTCCACGACCGCTTTCCGAGTCGCGGCGTCGCCTCCGTCGGTGGTCGCCGGCGGTGGGACGACGGCCCCGTCGTCTTTCCTCATCAGGGACATTCTCAGTGGTACCGAACAGCAGCAACAACAACAAAGACAATCTCACATCCGTGGTTCCGGGTTCAGCCCGGTCGGTTACACGGCATCGCCGTCGACGACGAATTCCAATCCCACGTCACCGCTGTCCGCCAGCGATCCCGGACACCATCATCATCATCACCCTCCTCCTCCTCCTCACCCGTTGCACATGCACCCGCTCGCTCAT…
	Bsx	Bsh	c96123_g1_i1		ATGATTATGGACTATTGTGGAGTGACAATGACTTCCAGAATGCGGACATTCCTGATCAGAGATATTCTTGGGCCCGGTGACTCGGACAAGACGAGCGAAACATCTGCGTCGAGACCTATTCGGACTCCTCCTCCGGGCTATAACACAGGATACGACTTGTTGGACAGGACCCCTTCTCCGCAGTCGCTGTACATTTTGGATTCCAACCACGGATACGGTGAAGTCGAAAAAGGTTCCGTAGGAAGAGACGGCGAGTTTTCAACCAACAGCAGCAACGACGAAGCAGCCTATCAGCACCATCAGCACAACCACTACCACAGGAACCTATCGAACCAGCAGAAACACCGGAGCGAAGGTCCCTCGTCAGCGAATGGACATTGCACGTCTACGAAGGCAGAC…
	Dbx	Dbx1	c97963_g2_i1		ATGATGTATCCAAACCTCTTGTCGCAGACGTCCGTCTATTCGCCTTTGTTACGTTGCCCGATGCCTGCCGCTGGACTGATAACTTCACCACTGTCGCCGGCGTCCAGTCCACCAGTCAGCAGCTCTTTCCTAGTGGACAACATCCTGAGGGACAGGGCCGCCGTAGCCGCGGCCGTCGCTTCCGGGGCAGGGCAGGCGTACCTAGCGAGGCCGATCGCCGTCTCAGCGTGTCAGAGTGACTGTACGGCTTGTAGTACGACGTGCTCCGCGTGCTACAACGGCAAGGACTCTTCCGGCTGTGGTAAACAATCCAGAAACAATGGACAGAACTCGAATACGACGCCGTACCTCAAGTTCGGTGTCAGTGCGATATTGGCCGAGTCATCAAAAGTCGACAAA…
	Dbx	Dbx2	c99617_g1_i1		ATGAATCCATACGCCGAAAAGATGCTGTCTCGTCGATCCTCTTTCATGATCGAGGACATACTCACTCCAAAGACACGTGCAGCCGTTGCTGCAGTCGCCGCCGCCGATGGACTCTCGGGATGCCTGCCGGGAGGAAGCCCCGGCGGGATTTCACGCAGCGCGGCCCTCTCATCACCGTATTATCACCTCTATGGACTCGGACACAATCCTAACCCAGCAATGACAGCTTATTTCTGTCAACAACCTCAACAACATTTCTTATCGAAACCGACTGACGCCGGTTCGTTACTGCTGTCGGCAGATTTTCTAGGAATTCCGTTTCCCGGTCCCTTATTCCCATCGGACGGAGGGAAACCTTGCCGGAGGCGGAAGGCTCGCACGGTTTTCAGCGACCAGCAA…
	Dlx	Dll	c47313_g1_i1		ATGCCTGTCGGGCCGGAGATGATGTTGTTTTTCGACGGGGCATCTGCCTCGGACCGGCCACTTTCGCCCCCGGCCACACCGCCACTTATAGGCCGTAACTCGTCGTTTCGTGTGGACGACTTGCTGAGGGATTCGAGGACGAGGATCGCTCGACCTGTACCCCTGCCACCGACTGCGACGACCACCACCAACAACAATTTGTCGTCGACAGCTTTACTTGTAGACGATGCTAGTAGATATACGAGACGTCATCATCCTCATCTTAAATTTGGTGTCAGTGCCATCCTCTCCGGAAATGATGAATCTGATTTCAACAATGATGCTTTCGGAACAGGTCGATATATGACATCAGCTCTTTCTCCGTTGGCCTATTCGGCATTGATAACAAAGAGTATACAA…
	Emx	Ems1	c100271_g1_i1		ATGATGCCTCTGGCTCCAGTCCCGGTAGTCGCGGTACCGACGAAGCCCAAGTTAGGTTTCAGCATCGAGTCCATAGTCGGGAAAGCGAGTCCCGACGCGGACAATCGTTGTGCGAGCCCGCCGAATTGCAAAGACAATGCCGGTTCGCCGGACAGTAACAATTCCGGTAAGAGAATCCCGAATCCGGAACCTGTTGCGCCGGTGCCGACGTTCCCGGTGCAGGCTTCGATGGGGCTTTCGGCTGGAGGCGCGAGTTTCCTCGAGGCCGTGAGGCCCGGGTACTACCCGCAGCAGGCGCCGCCGCCGACGCACCCTCACCACTTGACCGGACAGCACGAGCACGGGCCCGTCGGGCCGGTGTACGCCGGGCTTCCGCCTCAGTGTGGGCCGCATGTGCCT…
	Emx	Ems2	c107662_g2_i7		ATGCGTTCAGATCTGAAAGAAGACATGATACCAGTAATACCAGCAGCGACGATGCCGACGCTGCACACGCGGCCGAAGATGGACTTCTCCATAGAAGCTTTAGTGGGAGCCGACAGGACCGTCGTCCGGGAGAAAAACAACAGGACGCCAACATCCGAGGACTCGAACTCGAGACCCGACGATTCCGAGAGGGTCGTGACGACCCCACCGCCGGCTCACACGACCAAGATAGGCAGCGATTTCTTGAGGACTTACGAATCCGAGAGACTCCGGCGGCTGCAGGTCGAATCCTCGTACGGCGGCGTTAGGTCGGCCGAGCTGACGAATCCGGTGGGTTCGGCGGAATATCCGTTCTCGGCCGCGGCTCATCACCACCACCATCATCACCATCCCTCGCTG…
	Emx	Ems3	c85063_g1_i1		ATGGCTGGCACAGCGGACGGCCTGGAACAGGACGGTGGCGGCGGCGGTATAACGACTAATAAGTCGGCCTTCATGGAAATCCAGCAACAGGGCTTAAGTGGTATGCCACATGCCCAGCCCTATCCCATCCGATCGACCTACTCATCACAGCCATCACAACACGAAGCCGTGTTCGCAACGGCAGCGGCTCAACATCCGAGGCCCCTTGGAGCCTATCCGTTCCCTATGAACAACGCACCACTGAACAGCAGCCTGCACAACACCTACTCACACGCGAGTCACCATTATCTGAGTACCTACCCGGCGAACGTTCCTGGTGTTCCACCATGCTCCTCACCACCCAGAGAAGCTGCCCTAGCCGCACTCCAGAGCCGCATGATGGGCAATACGCCTTACAAC…
	en	en	c96625_g1_i1	Engrailed	ATGGCTCTGGACATGGAGCGACCAAGCTCTGTGCACAGTCCAGAGCAGCATTCATTATCCGGCGGAAGTAGCCTCGGCGGTCTACCGGCCAGTCAAATGCACGAACGTCGGTCATCGGAAGGTCGCCGGTCGACGAGTCCTGAGGATGAGCGATCGAGCAGCGAAGGAACAGAACCGCCGCACAGAGCACACCACCCAGCGGTCCAGGGACAGCCGCTACCGACTACTGCGCATTCCCTTAAGTTTTCAATCGAAAAAATACTCTCTCCGGACTTTGGACGCTTGGTATCCAGGGACAGGAGAGATTCGTTTCGAGAAGAGACTTCCGTAGCGCTCAATAATAAAGTTAACTCCAAAGAATCTACGAACTCTAGCAAGCAAAGTTCGGAAAACAAAAAT…
	Hhex	Hhex	c108606_g1_i1		ATGGCCCTCGGCGAAGAAAGCGTCGTAACCAAAACGGCCGATCTCGTGCAAACATGCCGCAGGGTCCCGCGGGAAAAACTCAATTTCTCCATAGACAAGATCCTACGGCCCGATTTCGGTGTGAGGGCCGCGACTACGACGACCACCACCGCTGAGTCCGCGAAACGTGTACTACCACCGCCTCTGTCCGACGACTTGACGGCCGATTATGACCACGGTTCGTTCCCGCGAGTCGAAGACGAGAAAAAACGACGAGATGTCGTTATCAACTCGTTGTATGAGCCGGTCGCTCAATCAGACTACGCGTTGGATGATAATAGCCCGAAAACGACAACGACGTGGATCAAAGATGCGACTTTCCGGTTTGATAATTATTATTACTCCGGTTATGATGCCCGC…
	Lbx	Lbx1	c107876_g1_i1		ATGTCAGCGAATACCGATTCGGAGTCTCAGAGTTCCGACAAGCCGTCTTCGCCGACCCGCGAAGACCCGGAAGACCCTTCGAGGGATAATAATATTATCAGGGACGATGATGAAGGGGACACTAAGGATATCGACGTGACTAGTGTTACCAGTGCTCCATCTGAGCCGGCCTCGGACGAAGAGGAGGACGAGGAGGAATACTTCAAACCCATCAAGAGACTATGCATGGCGCCGGTCAGGAACCAGTCGCACGGACATCACCACCACCACCACCAACAGCAGCATCCTCCTGCTCCTCAGGTGTCCCTGCGGCCCCTCTCGCCGAAACCAACGTCCAGTAGGCCCCTGAGCTCGTTTTTCATCAAAGACATTCTAAGTCATAAACCCGTAATAAGTTCG…
	Lbx	Lbx2	c76425_g1_i2		ATGTGCAACCGCTTTGAATCTGGAGATATGGCAAGTTCTAGCCTTCAAATGAATAATGAACTGTCACCTGGAAGCTTTTCCGAGACTTCACCTAAGCTTGTACTTGCACTTAAAAGAAATTTACATGAACAGAACCGTAAAAGCAAATCTTTTATGATAGATGATATACTTGGAAATGACAAACAATCAGGCAGTGACTCATCGACGCTTTCCGACACGGACAGTAATGATCTCTTTGGTAAACGCGATTCATTAGAACTCCGTCAAGAATGTTTGTCGGCAGATAATGGTAACGATGAAAAGAGAAATTCTTTCTCATCTTCATTTCAAAATCATAGCCTAGTCGTTCATCCAATGCCTACGAGGCCACCGCCACTTTTTCTATCACCACTCTGTGCT…
	Msx	Msx1	c97092_g1_i2		ATGTGCCAAGAAGAAGCTGTATCCTGGACAAGTAAAATGGAATCGGCGAAGGTTCCGGAAAGAGCAACGAGAAGCGATTCAGATAGTGATCCCGAGTCTTCTGAAGAGATATTGCCAACAAGTGAGGATCGAACGAATCTTCTATTGAAGTCATCCACTCCGAGTGATATCGACAATAAAAGTGACTCGTGCAACGATTCCGCGAAGAGCCAAACTCCGGAACTAGTATCGAACTTCTCAGTGGCTTCTTTGCTCGCCGGTACAAAATCGAACTCAGTGCGAACTCGAATATGGTCACCACCGGAACTTTACCCGTTTGGGGGTTCGAAATGTGACTCGTTTCCTGTGAATCGAGGACAAAAAAAAGTGGATTGTGACATTAATATTCAAGGCCCTAGT…
	Msx	Msx2	c61338_g1_i1		ATGATCTGGTCAAATCCGAAACCGAAACCAATGGAAACGGTCCGAAAAGACGTCTCCGTCGAGAGGAAAAGTCACAAGATCGCGTCAAAATGTGACAGACCCCGGGAAGAGCCATCGCCGAAGACATCCACCAAAAAGATATCTTTCTCGATATCATCGCTATTGGCACCGTCGAAGCCGAAAGAGTCCAGTCCATCCACGAATGTGAGCATCGAGCGTTCGCCGGACCACTTCGGGACCACACACCACGAAGAGGTACAGAGACTCCCTCCCGTGGCATCCGATGTCTTACCGATGGTGGTTCCGTCACCGCTGTTGCACCGAGTCTACCCTCTCCACACGTCCCACGTCTTTCCCGAAAGTCATTTGGCGGCTTCTTCGGGCTTGAACTGGCAAGCG…
	Msx	Msx3	c112434_g3_i1		ATGCAGCTCAGCTCCACGATGGCATCTGATGCGGCCCCGAATCAAGATTACGACATGGACTATCACAGAACTTCCTCGCCGATGATACACGGCGGTTGCAACATCACGACGAACGGACAGTATTCCGGTGGGTCGCGATCCCCGTCACGTAGCCCGGACATAGTGGTCAGCACGAAGGCTAAAACGAACAAGACTTTCTCGTTTTCGGTGGACTCTCTATTATCGAATGACAGGTGCTCTTCTAAGGAATCTAGTCCCGGATCGTCGGACAGCCGGATCCGATCGCCGGATAGTCCGACGGTGACGACGTCGACGACGACGACAGTTCCTAATGCAAGGTTGTTGGCGGACGTCGTGTCCAGGAGGTTCAGTGTGGACAGGATCCTGGAGAACGGAATG…
	Msx	Msx4	c108649_g1_i1		ATGTCCAGCTGTTCGGAGGAAAGGTTGTCTTATCCAGACAAAAGCCTGTCGTTGTCTTCACCGTCTGACGCGTGTTGTAGCACCTCCGAGAGGGATGAAGAATCCAGGAGTAGCACACACCACGAAGAAGACGAGGAAGAGGAGAGTGGCAGAGGCCATAGTGGACCCATTGTCAAGTGTTTGGTTCGTTGCGAAGAACAAGAAAGGCACAACGATAAATCATCTGCTGACGACGACTATTTCAGGCCCATAAAAAAACTGAGAATGGTCGATGTAAGGCCAAACATTGCCCCGAGCCCAGCCCAGAAACCTCTGACTTCGTTTTTCATCAGAGACATTCTTAACCATACACCCAGTGCACCCCGAAGAAATTCGATAGCCACCGAGAGGGGAATCGTT…
	Nedx	Nedx	c108987_g4_i1		ATGGCCAAAGATGAAGGACATCAAGTTTGTGACGCTACGGATTGCCGAAGTCGGTGGAAAACGAACTTCAATATCGACAGCATTTTAGCTGATAAATCGCCGGCCGATATCAGATCGACAGATGCACCGAGTGATGATAAGGTCAACGAGAATCAAACCATTGACTCGAACCATTCTGATGAATCTCGAAGGAAAAGGCCTCGAACAGCGTTCACCGCGGCGCAGATCAAGTCTCTGGAAGCGGAGTTCGAAAAAAACAAGTATCTGTCGGTTTCGAAGCGGCTGCAGCTAGCCAAGGCACTCAAACTGTCCGAGACTCAGATCAAGATATGGTTCCAGAACCGAAGGACGAAGTGGAAGAGAAAGTACAGCACGGACCTCGAGCTGCTGGTGCAACAG…
	Nk1	Slou1	c83150_g1_i1		ATGTTCTATTTATGTCTCATGAGAGATCTAATCCATTACTTTTCAATTGTTGTTTCAGTTGACATCCACGGTGCAGATTCGACTACCGAAGATCTTACAGAAAGTAATCAGTTTTGTTCTAGAGACGATCACCAACACGAGAAGAACAGTTTACCATGTCGTACAGATAAAGATGGTGGCAAGAATCTGGGATCGAGTAAAAAGAAAAAATCGTCAGTGGACACAAAAGCAGGAAAGCCACGCCGAGCGCGGACAGCATTTACTTACGAGCAACTGGTCGCTCTAGAGAACAAATTCAAAACGACGCGTTACTTGTCAGTGTGCGAGAGGCTTAACCTCGCTTTATCTCTTCGATTAACTGAGACCCAAGTCAAGATATGGTTTCAGAACCGTAGGACA…
	Nk1	Slou2	c95467_g1_i2		ATGATGGACAGTGAGTCGCCTCATGAGAGACTGGCTCAGGGTACCTTATCCAAGGAGGCTGTCGTTGCCCATCAGATGCAAACGTCCTCTTCGCATACGCCGTTCTCCGTAGACGATATTCTTGATCCAAAGAAGTTCACTGGCTCTAACCGGCCCAGATGCACCTGGCATCCGTGGCAGCAAACACTACTGTCCGGAAGTGAGTCGGATAATGACCAAAACTCCGTCAGAGCAACCGATTCGATATCTCCATCTCCAGATGTATTGGAAGTGGCAGATGATCATCAAATCCATAGCTCTTCGAAATACGACGGTTTGCCGAACACTTCCAACGGACTCAGTTGCCTGTCCGGCGATGAAGAATCCAGAGACAAGGACTCCAGCAGCTGTGACAAAATG…
	Nk2.1	Scro	c101836_g1_i1		ATGTCACTGAGTCCCAAGCATTCTACACCGTTCTCAGTGACCGACATCTTGAGTCCTCTGGAAGAGATAGTACACAAGAAAGTACTAGCGGCCGCAGTGGTCGCCGAAAGTAGCGGACTCTCGCCCACCTCCACAGGATATCGGAACGCCCAGAGCCAAGTAGCCGCCATGAACGTTCCCGTGACCAACCCGTACATGCACATGTCGCAGCTCTCACACCCGAACACTTTCACTTCCCAGTACTGCAACGGCACAGACATATCGGCACACTATGGAGACGTCCGTCAGAGTGCACCCGGTTGGTATGGCACGGCACCAGATCCGAGGTTTGCAATATCTCGTCTTATGGGTTCTTCGACTGGCATGTCCATGTCCAACATGAACATGCCGACCCTCAGC…
	Nk2.2	Vnd1*	c204117_g1_i1		TTGATGCAGACAAGAAGAAAAGATTTCAATCAAGCTTCCGAAGGTGTGATATCCATTATTCCTTACGCATCGAGCTCTGAAAAACACAACGAATCTATCATAAACATCAATTCGACATTGAGTGCTGATTTCAATGGAAGTTCAGTAACTCCCACTACTATTTCTCCAATACAGATGTCACCCCTCCAACATACCGATCCATTGTCAACATCAGATGTTTCGAGAACCGGTGAAGGAGCCATAGAACCTTATTCGCTTTCTTCTTCAGAGGACGATAGTCTTGACAAATGTAGTTTGGTCATTCCAAAACATGCTTTAGACAGTCTCCAACGTACAGCAGCTTCAGAAAGTTTTTCTCTGAATGAAAATTTTTCCGTGAACAAATCTGACCGAAAAAAT…
	Nk2.2	Vnd2	c92423_g1_i1		ATGAGCGCGACCACGAAGCCGAGTGGATTCAGTGTCCGGGACATACTCGAGTTACCCGGCACGAAGAAACAGAATAATTCTATTATAACTAGCGGCGGTAGAGGAACCAGTGTGACGACCAGCAACGATAATAATGATGATAACAATAATAACAGCAGCAGTAGGAACAATAAAGACTGCCACGACGAGCCGCAGGAGCCGGCTCCGAGGGCCCTGGATCTCTCGGACGTTGCTTTCCCCGCATTCTGTTACGGTGGGTTCTGCCCGGACGCGACTTACGCCAGATGGTTGACCACCGAAGTGTTGCCGGCATATGCTGCTTTACCATCATTGGCGCATATGAGCTTCGACACGGCGCTCTCCGAACAAGGCCTGTTATCGCACGATTGCTCACAGATG…
	Nk3	Bap	c43919_g1_i1		ATGGCTTTCTCTCACAGTTCAAACAGCACTCCGTTCTCGATTATCCATATTCTCGCTCAGAATTCTCAAACCCACGAGGGTGTGGACGATCATCGCAGCAGCCGGCACCACCATCCGTTGTCGATAAGTTTGGCCACTCAAATATCGGAAGGATTCCAAAGGCTGGCCGAAGCCACGAACGAACTCAATTCCCAGAAGCTTCAGTTTCGAGCGGCTAGGGAGAGGAAAGATGCGATGAGTTTCAAAAAGAATCCGGAAGAATCGGGATTTCCGAGCACCACTCCATCTCTGCATTACAAATCGCAGTCCAGGGTTCTGAGATCGACTGACATCGAACACGATGATCCTACAGATGAAGAGGCTGAAAAATCTGATAGATGGAACAGCAAGAAAGACGTT…
	Nk4	Tin1	c98245_g1_i2		ATGCTGGCCAGTCCACAGGCGGCCACGACATCGACGACCCCTTTCTCGGTGAAAGACATCCTCAACATTTCCGATCACACGGGTTTCGATGCCCAGGCTCTGCTCTTCCACGCGCAGAGCCTGGAGAAACTGCTGGACGAGGACACTTTCTACGCGATGGGGACGGCGGCGACGACGACGGCCGGGGGGATGTCGCCGGGACCCCATTTCGGGGACTACCCGAGGACCAGCTACACGCCCCAGCAGATGGCCGCGGCGGGGACGGTGTCCGGGGCGCCGCTGACCTCGCCGCACGTGCAGAGCCTGTCGCACCTGTGCCCGCCTTTCCCGAGTCAGAGCCCGAACAGTTACGTGGTCAGCGAGTTCCACGACTTGAGTCCCGGTTACGGAGCGAGTTCC…
	Nk4	Tin2	c95270_g1_i1		ATGGTAGCCGATTCAGATTGCGATCAGTGCAGTTTCGAGGCGTACCGCGAGAACGATTCTAAAGCGCCTCAGAACAAGATGCTGGCTAACTATCCGGCCAGCAGATCCAACACGCCTTTCTCGGTCAAAGATATACTGAATTTGCCGGAAGATACTCTTCTTTTTCATAATTCAGCGATCGACAAGATGCTGCTAGACGACATCAATTTAGCGTGCAACAACAACAATGACAACGACAACATTAGCAACGACAACGATGCTTCTAGTGTCGCGATGTCATCTCATCAATCTTGCGGCTGGCCGATCATATTGGATAACATATGCAATACTATCGAATGCCAAGATATATTACCCGATAATAGTCCCGATGCTGTAACTCTGTTGGAACAAGCGACAGGA…
	Nk5	Hmx1*	c217500_g1_i1		GGCAGTTACATATATGTATATGAAGCTTTCTCTTTGGGGCCTTCTCGGAATGCGTTATGTTCGACCCGTATCTGTCCTTTAATAAGAATGCCATCGATATGCACCACACCCACGACTCAGAAATCTCCAGCATCCAGCATTACGGTCTTCTTCAATAATGATCAACAGGCTGGTACGACCACGCAAGATGAAGACGAAGAGGACGTTGAGATTTCTGGAGAATCCGTGGAAGGAGATGATATTCAAAAAAAGAAAATTAACAACCGTAAGAAAAAGACAAGGACGGTGTTTACCAGGAGTCAAGTCTATCAACTGGAGGCAACTTTCGAGTTGAAGAGATACCTATCCAGCACGGAAAGAGCTAGTCTGGCATCTTCGCTGAATCTTACCGAGACTCAA…
	Nk5	Hmx2	c57611_g1_i1		ATGGCCACGGACAAAGCATCCAGATCGCCGTCGCCGGATGGTTCCCTTTCGCCACTGACATCTTCGCCACAACCGTGTCCACCGTGTCAGGCTAAGAACCCTTTCTCTATAGTAAGCATTCTTAGCCGAAGCGATCCAAAAAGAAGATCACCGTTGCCGTCGGCACCTATCCAGGATGAACCTAGACTCGCACCCGGTCCGACAGTAGCACGTCTCTATCTGGACTCTCAGATACCAGTGTTGCGGCCACCGGCATTTCTTCCGGTAGGTTCCGTGGGTCACCTCGCCGGACATCTGTCCCGAAAGCCGACACCTTGGTTCCCATGGGCTCATGCCCATTCTCCGTCCAAGGACGGCGGTACAGGTCTTTGCCGGGGAAGTCGTTCACCTCCTGTGCCT…
	Nk6	Hgtx1	c97811_g1_i1		ATGTTGGAGTTCAACACTCCGGCAACGACGGCCGCGAGTTCCATGTTATCCATGCTCAACATTAACATGGAAGCGTCGAGACAGAACTTTCTCCTCGGGAATCCTCCGCTGGCAGCTCTGCATTCGATGGCCGATATGAAACCGAACGGTGTGTCGCCGTATCCGAGTGGTCAGACTCTGAAGCCTTCGCCGGTCGGACTAACGTCGTCGTGTTCGTCTTCCGGTACGCCTCACGGAATCAACGACATACTCAACCGACCCATTAATACGTCGGCTCCCTCCCTGAGCCCTCTGAGTGCCCTGCCCCGGTTAGGGGCCCTTGGAATGGGCGCCGGCATGTACTTTGGTGGGCCCAAAATCGGACTCGGTGAGCTACCGGGCAGACCGCACCTGTATTGG…
	Nk6	Hgtx2*	c83744_g1_i1		AAAATGGCTTTACCTGACTCAGTTCCAGATGCGAAGGCCGCGGATACTTTCTGCGTCTCGAAAACTGCAACTCCACATGGCATCCAGGATATTCTCAGTCGACCATCCACTGCTGCCTTGCTTGAGGATTCAGTGCCTCATTTTGCCTTTAACTGCTTTCAGATGTCCACTTCCAACCACAACACAACACCGAACTTTGGCCTCAGTGACTTTCCAATAAAGCCTTCCGTTTATTGGCCCGCAGTTACTCCTTTATGGAGGGATCGAATTGTTTCGTCGCAAGGATCTGGCCGGTGTTCTAGTCGAGAGGGATGCCGAAAACAGACGCGCCCAACTTTTTCCGGCCATCAAATTTATGTTTTAGAAAAAACTTTTGAACATAGCAAATATTTAGCAGGC…
	Nk7	Nk7a	c99350_g1_i2		ATGCACCACGACACGCGTTCGCCTTCTTCGACGTCTTACTCGCTGCCCAAGTTGGCAGTTAACAGTTCGTGGCATCCACACGTTTACGGGAAACCAAAGGACCAGCCGACACCTCATTTTATTATCGACATATTAGGTATGAGAGAAGGAACTCCGTCACCTGTTCCGAACTGTTCTTACGCCACTTCTCTTGCCAGTAGATCTCCGGAAGCACCGCCACCTCATATGGACATGGTAAACGGTAGTGAGAGTTTGAAAAATCATCATCATTACGGTCATCCTCAACATCATCATCACCACAACAACCATAGCAGCAATAGTAGTAGCTGTGGTAGCTACAGTCCGTCTCTGGACTCCGTCGATGAAATGGCCGAATCCAAAGTTATCGATCAACCGTTG…
	Nk7	Nk7b	c109765_g1_i1		ATGCAGGAGTTATACGGTATGCAACAGCAACACAACGGATGCGAGTCCAACCTGCCTCCGTCGTCTTTGATCCAAAGACATCTCGATAACCAGACTCCACCTTCGGCGTTGCCGCCATTGATAGCGATTAGGACTTGGCATCCGCATGTGTACGCGAGACCGCCGAAACATCCGACGCCGCATTTTATAGCCGATATATTAGGCATGACGGGCAGCGACCGTGCTAAACCCATGCCGGACTATTCCGAGTACCATCACATCGTGGACTCGCCTCCACCACCACCACCACCGCAGCAACATCCGACGTCCGTGACGCCTCAGATGAACGGTATGACGGTCAGTTCGGGGTATGTCCCCGCGGACCACGTGGAAGCGTTCATCGAACAGAGAAGCATCGAA…
	Noto	Noto	c94032_g1_i1		ATGAATATGTTGCCTTTCCCATATTCGTTATCCTGTGCACAATTTATGGACATATCAACTGAATCGGCGGCATCTAGTCCGTCAGGTACTCCAAGCCCACCTGCTATCAGTTATATCGGTAGATGTTACGATACAGTTTTTGCAAATTCCAGGCCTTTCATTCCTTGTTCGAGAGAGAATTATGAAGATGCGTATAATAAAACAAGCCTGACTAATAGCAGTTCCGAGAGAAATGTTAAATCGAAAGACAAGTTGAATTCGCGGAAAGCATCTTTTACGATCGAAGCTATACTTGGACTCACACATACCAATGATGATGATGGTAAAGATGAAGAGAGGAAAAAATTTGACGACTTTACCACTAGTTTGGGGCCCATGAGATGTTCGGACACTCGCCGT…
	Tlx	C15a	c103762_g2_i1		ATGGCATCTGAAACAGTACATAACTGGGATAAAATGGATGATGCTGACAGTGCTGAGACTGTAAGCAGTAGCAGAGCTGGTTCTGCTAACAGCGGAAGGGGTTCCTCGTCTCCGAATTTGAACAGGAATCATTTGTATAATAATCCTTCGCCGACTCCGTTACATTCTCCGTTAGGTTCCAAGCCCAGATTGTCTTTCAGCATATCTCGTTTATTAGGAGGAGATGAAAAGAAAAGACAGAATAGCAATAACGGTAGCAACGTACCTTCGCCGATGTCGGACGGTGGGCTTTACGAAGACGGTCTGGACGAACAAAATCACGTGAGTGCTAGTGGACACGCATCTCAATCCGTGTCCAACATGGACGCAATGACCGCCGTGGCCAGCACGTGTGTTGCG…
	Tlx	C15b	c99315_g1_i1		ATGTTATGTGATAGGATATCGAGAGTCGACATAGGCTCACCGAGTAGCGTGGTCGACGACGACGAAGAGCACGTGGACGTCATGGACCACGGTGATACGGACGACGGTGGGATCCATTCCGAGGCGTCCGGACAGTCGCCGTCACCGCTGTCCACGTCATCGAATTCACCGTGTAACAACAGGTTGCTGCTACCAAACAAACCAAAACTATCTTTCAGCATCAGCCGACTACTCGGAGATGACCATCACAACCAGCATCAGCAATATCGCCAGTCATCGTCTCCTCACGAGTACCGCGACTCGGAATCGCCACCCGCGAAAGACACCGCCGCCACCAACGTCGAGAACAGCACGGTCACCGATGACTGCCAGGAGAGTTCGTACAGCTCGGCGTCATCG…
	Ro	Ro	c95638_g2_i1		ATGGCCAGCGATAAGGGCAAAGATGAGGAAGTGACATTAAAATTTTCTAGTCGAAATTCACCTAGTCCTCTCAATCGAGACTCGAACGAGGTTTCGCCACTGCCGGAAGACTTGAAACCGCGACTTTCTGCGTTCACTCCGGTGTCGACGGGAAGCCATCACGCTCCTCATCCTCCACCTCCGTCAATTAGTGGAGGTCTGCCACCTTCCCTGATGGGACTGACCGACTACCTCAATGCCCGAATGCTTCCGTTCGCTAAGTTCGCTGACCTCGCGGCCAAGGAATCCAACTCGGCAGACGTATCCAGTATCATTGGCAGATCTCCGACCACAAGTTCTAACTCTGATCAAACGCCGGCGGATGGTTTCCCGCCTATGCTGAGACCCATGTTCGCACAT…
PRD	Arx	Arx	c107787_g1_i1	OAR	ATGGGAATATTGGACAAAGTCGAGACCCACCACTGCTTAAGCGAATCCGCCCGAACACTGAACATGACCACCAAACACGAATCAGTCAATCACCAAAACAAGGGACAGCTCACGGTTATGCGACTGATCGGTGACAAATCTCCGCCGTTGGCCAACACCCCGAGTCCAAAGTCCATATCGCAGGAAGTGAAGGGCAATCCGTCATCGGCATACGGAACGAAGGATAATCCTTCGTCACCTCCCGAGGACTTGACCATGACTTCTGTGGTGGACGTCGTCGCGGACAGTGACCACGCGGTGACGGAAGACGAGGACGAAACCGACGGTAAAATTCCTGGAAACGGCAACGAAGTTCCGTCCAACGACAACTTACTTGAAGGTGAGGATTTCCCGAAGAGG…
	CG11294	CG11294*	c153673_g1_i1		GCTCTATTGGATTTCGAAGACATCGCCGAAGAGTTTTTCGATGGAAATATCATCATCACTCCCCCATTAACTCCTGCTGATGGTCCATCCACCGATGATGATGAAAATCTTAATGATGACGATGATGATGGTGGTGATGCTTTTGAAGCAACAGAGAAAAAATCGAAAAAAGTTAGAATGGCTTCACCCTTCTTGCCATCAGTTGCCGCTCTTTCGGGTTTGCCCGGGTCTTCTGTCCACGTCACGGTAGATGATTATTTGCTCAGTCGAAGGAGGCAGCGCCGGAATAGGACAACGTTCAACCCTCAACAGCTCAGCGAACTCGAGGCTCTCTTCCAAACCACTCACTACCCGGATGTGTTCCTCAGAGAAGAAGTAGCCAAAAAGATCAATCTGTCT…
	Dmbx	Dmbx*	c74916_g1_i1		CCCAATAGGAAATGGACTGTTCCCACATCAAGGGGCAACATGTACTCGCTAAATGGTAGTATTGGAGGAATCGGTATCCAGGATGCTTTTCAAGGGATCTCATCAGCCGAAGCTTTCAATGCGTCAAAAACAATGAACCCGCACATCATAGCCTTGGAGAATTTCTTTAGGCCTTCTTCGATCTACTATTGCCCACCTTTTGTTCACTGGGCTCCAGGACAGTACAGCTTCGAAGATTTCAAGTCGAGCGCTGCCTTGTCAATGGGCGCGGCACCCGGTGGCAAACACCGTCGCAACAGGACGGCCTTCTCGCAGCAGCAGCTGGCCATTCTAGAGAGGGCTTTTGTCGAGACGCAGTATCCCGACCTAGAAACCAGAGATCAACTATCCAGATCAACG…
	Drgx	Drgx	c56103_g2_i1		ATGTTTTGCTACCATTGCCCACTGAGTGTGACACCGACTTCAGTGGCGCCGAGACCTCCACCACTGCCTTTCTCTGTTTACTCCGCCGTCTCACCATATAGCGGATACGGATACCAATCGGATCTACATGACGATAGCTTCGTGAGGCGGAAGCAGAGAAGGAATCGAACCACGTTCACGGTCCAGCAACTTGAAGAGCTAGAAAAAGCGTTTGCCCAAACACACTACCCGGATGTATTTACGAGAGAAGACCTAGCGATGAAAATCAATCTCACGGAAGCACGAGTCCAGGTATGGTTCCAGAACAGACGAGCGAAATGGCGAAAAGCCGAACGTCTCCGCAAAGAACGCGAGGAAAAAGACAGAGGAAGCGCAGTGTCATCCGAGGACCCAACAAGA…
	Hbn	Hbn	c106595_g1_i1		ATGTCGACTTCACCGATAATTGGAGATACCAAATCAACTTCGGAACACCACTCGGGACGGTTCTCACTGTACAGCATCGAGAGATTGTTGAACGCGGGAACCCGGACTGCTCGTGAGTTCCCAAGAGATGGATCGCCGAGAAACAAGGAGAACGGAGGTGACCACCATCACTCGATTCGGCCGCATGCACCGACGGCTCTAGATTTTAGTCTCCATACCCGGGATCCGGCTTTTACACTACGAGACACTCTTAGCCGCTTGGTACAAGATCGGCGCGATATTCATCGCAGGGACAACATAGTGAGTGGACATCATCACCATCATCATCAGCAGCAGCAGCATCACAGCAATGGACGAAGTATCAATGATGTCAACGATGATCATTCGACGACCTCCGCT…
	Gsc	Gsc	c132968_g1_i1		ATGAAATCAACGCTCGGAAGCCAGCAACAAGTTTATACGAGCTCGCCGGAGTTGTCGAAAACGATGTCGTCACCGTTCCATGGACTTTCCCAAGGGTTATCCTCATGCCCGTGTTGTTTCGTCGCCGATGTCCTCAAACAACAACAGCATCAGTATCCGACTCCCCAGAACGTGGTGGTGCCCACGGGAATCCAGAGGACTCGTGGTACCCAATCTTCGGCTGTTCCTTTCTCCATCGACAACATACTCGCCCAAGAATCGACGACGCCTAGCACATTACCGCCATCGAATGCGTTTTGGGCTCCACACCTCACGCAGTTGCATTACCATTGTCCGGCGACCGAAACATGCGGGTATGCAGGGATCTTCTCGCCGTATTTGATCGCGCCGCCGCTGATG…
	Otp	Otp	c103695_g1_i1	OAR	ATGCTTAACAACCTGCACGGAGCCGCACCTCTAGGCAGTAAAGAGGATGGACACAGCCTCAAGTCGGCCAACGACGGGATTGGTTTGTCCGTCCTGGACGGTGGCGGCATCCACGGTTCCGGTGGCGGTGGTTCGATTCCCGGTGGTACGGGATCTGCTCCCTCCAATGACGGTGGCGTCCAAGGCAATGTCGGCGGTGGTGGCGATAAGCCGGTCAAACAGAAAAGGCACCGGACACGGTTCACCCCGGCTCAGCTACAGGAACTTGAGAGGAGTTTCTCAAAAACTCATTACCCGGACATTTTCATGAGAGAGGAGCTCGCAATGAGGATTGGCCTCACCGAATCCCGTGTCCAGGTCTGGTTCCAGAACAGAAGAGCCAAATGGAAGAAGCGCAAG…
	Otx	Oc1	c112655_g2_i1		ATGTCACCCAGGACGGGTGCGGGATCAAGCAGTTTCCTGTCCTACGCAGCAGTTCGCAGTGGTAACAGTGCAACGCCGTCCGATATGTCGTCCCTGCAGAGCCACCAGCCCGTCACTTGCAGTCCTTACGGGTCGAGCCACGTAGGAACTACGTCCATGGTCAGTCCGCCGTCTGGCTGCGGGATGCCGCCGTCGTCGTTCTTCCGGACTAGTCCGTATTCGGTGGGACCTATGGCCAATGGAGGACATTTCGAGAGAATTTCTTGTCATCCGTCTTTGGGATATCCAGGTGGTCCACCAGCAGGTCGTAAACAGCGTCGGGAGAGAACAACTTTTACAAGACCTCAGCTAGATGTTCTAGAGTCGAATTTCCAGAAGAATCGGTACCCTGATGTGTTC…
	Otx	Oc2	c110982_g3_i3		ATGACACCCCGCGGTGAGATCGGACCGAGTAGCTTCATATCGTATCACCGCCCAGCAACCACCGAAATGTCTTTACAGCACCAGCCGATCACGTGCACACCCTTCGCCGGCAGCCACGTTGGCTCACCATCAATTAGCCCTGGTTGCGGAATGCCGGCTACGCCAAACTTTTTCAGGACTAGTCCGTATCCTGTCAGTCCTATGGCACTGGCTAACGGTGGACCCCTCGACAGGCTACCTTGTCACCCTACATTCGCAGGAGTTTCTCCCGCTGGTCGTAAACAGAGAAGAGAGCGCACAACTTTCACGAGGGCGCAGCTAGAAATATTAGAATCTTGTTTCAATAAAAATAGGTATCCAGATATATTTATGAGAGAGAAAATCGCCCAGGACATAGGA…
	Pax3/7	Prd	c113119_g1_i1	PAX/HTH	ATGGGGCATTGCTGGCGATGGGCAGCGGACTGCGTCTCGGGTGCCTTGCGACCGCTCTTCGCGGGCTACCCTTTTCAAGGTCAGGGGCGAGTGAATCAGCTTGGTGGAGTGTTCATAAATGGCCGGCCGCTTCCGAATCATATCCGATTGAAAATCGTCGAGATGGCGGCTGCGGGTGTTCGACCCTGCATCATAAGTCGACAGCTTCGGGTGTCTCACGGCTGCGTATCAAAAATTCTCAATCGATATCAGGAAACTGGTAGCATTCGGCCCGGAGTGATCGGTGGCAGCAAATCTCGGGTATCTACTCCGGAAGTAGAAAAGCGGATAGAAGAATACCGTAAAGAGAATCCGGGTATTTTCAGTTGGGAAATACGCGACAAGCTTATCAAGGAAGGT…
	Pax4/6	pax6l*	c88295_g2_i1	PAX/HTH	GCGAAAATAGCCGAAATGAAGAGGAATTGTCCATCCATTTTTGCTTGGGAGATCCGTGACAGGCTTCTCGGTGACATTACCTGCAATACTGACAATGTACCCAGTGTTTCTTCAATCAACAGAGTTTTGAGAAATCTTAGTTCTAACAGAGAACAGTTTTATCCGACAACCGAGACCTATTATGAGAAATCTCAACAAGAATGGCCATCAAAATCAACAACATGGTTTTCAAATCAGTCATCTATAATTTTTTCTACCGGAAACGACCGCCCAATCGGTCTAACCTCGTACAATGATAATATAAAAGGTTACGTCCATGGAGATTCCACATCAGGAGTTTTCGATAGACTTTCTCCGAAACCAGGAAATTCGGAATCCATAAACGATATTCCTGAAAAT…
	Pax4/6	Toy1	c112264_g2_i1	PAX/HTH	ATGGTTTGCCGGCAGAACGCCGAATCTCTCGCCGAGGAAACCGGCCCGCACTCCGCGTATTTCCCTTTCGTGCCACGAAGAGATCTCAGTATTCCTGGACATCAGGCAACGCCCCTGGCTCTGCCAGGCTCGGCGCTCTTCCAAGGGCACTGCCGGACGGACAGCTCGGACGACGCCATGCCACACAAAGGCCACAGCGGAATCAATCAACTCGGAGGAGTTTACGTCAATGGCCGCCCGCTGCCGGACTCGACACGCCAGAAAATAGTAGAGCTTGCTCACAGTGGGGCCAGACCCTGCGACATCTCCCGTATCCTCCAAGTGTCCAACGGGTGTGTGTCCAAGATCCTGGGCCGTTACTACGAGACCGGTTCGATCAGGCCGAGGGCCATCGGTGGA…
	Pax4/6	Toy2	c100812_g8_i1	PAX/HTH	ATGCCACATAAAGTTTTTGGCTCTCCCTGCGTAGGCCACAGCGGTATCAACCAACTGGGAGGCGTGTACGTGAACGGTCGCCCTCTGCCTGATTCCACCAGGCAGAAGATCGTCGAGCTCGCTCACAGCGGTGCTCGGCCCTGCGATATATCGCGCATACTGCAGGTCTCGAACGGATGCGTCTCGAAGATCCTCGGCCGATATTACGAGACGGGCTCCATCAAGCCTCGGGCCATCGGCGGCAGCAAGCCGAGGGTGGCCACGCAGCCCGTCGTCAACAAGATCGCCGAGTACAAACGGGAGTGCCCTTCAATCTTCGCCTGGGAGATACGTGACAGGTTATTGTCCGAGGGCATCTGCAACAACGACAATGTCCCGAGCGTCTCGTCAATCAATCGC…
	Pax4/6	Eyg	c105947_g1_i2	PAX/HTH	ATGGACTTATCAGTGCCCAAGAGACACAACTCGACTCCGTCACCGACCGGAGTTCACCACCTCCGGACGAGCGTTTCTCTATTCCCGGACAGCAGACAAAACAGCTTGTTGAGCGTAGCGGCCAGCGTCGGCGGCGGCGGCCGGTCCTCATCACCACCACCGGCTCTGTCCGGCAGCGTCGGTTGCTCGACGACTACTACTACCACCTCCACTCACAACAACAAAAACAACAGCACGAGCAGCAGCAGCGGCGGCATGGTGCACTTCCCGCACTCGGTGCCGGCGACCACGTCGTCTTCGTCGTCGTCGCCCCAGCGGCCGGTCGACCTGGCGGGCACGACGGGTACCGGCCGGTTACCGCCCAGCAGTGGCTCGGCGGGCCTCCTGTCGGCTTCTGAG…
	Phox	Phox1	c107284_g2_i3		ATGGACTATCCTTATCTGAACCAACCGGCTTTCGACCCGAGTGCGTGTTCTCTCAGCGCCATGGACTTACCGAGTTGCCAGCTGCCATGTTCGTACGCCGACCTTGGATCTTGCAGCCAGATGACCTCGGCCTACAGGTATAACAGCACCGCCGGGGTACCAAGATCTTTCGGTGGACCTACAGCCGTCGGACCTCCTCCTTGTGGCATGGTGAGGCCACGACACGACCAACCACCTTCGTCGGTGTTCTCCACGGCAGGAATGGCCTTGCAGAGTGGATTGCCTTACAAAGTGTACACAGGCCACGACGGCGTTATGACCGAGAAGAGGAAACAGCGGCGTATACGGACAACATTCACAAGTGCACAACTGAAGGAACTGGAGAGGGCATTCCAGGAA…
	Phox	Phox2	c91992_g1_i1		ATGTCGAGTTATTCGAGGTTAGGAGAGGACGGTTTGCACATGGATTACACGTATCTCAACCAAGCGTCTTTCGATAGTAACTGTTCGCTCTCGCCGATGGAACTGCAGCCGAGTTGCCAGTTGCCTTGTTCGTACGGTGATCTGGGCCCGTGTTCGGGCCAGATGCCCCAGGCTTATAGGTACGCGGCGTCGTCGCCGATGGCCAGGTCCTTCTCGGCGCCGCCGTCGGCCGCCGCGGCGATATCGGCGGCTGGGTCTTGCGGGATGATGGCGGCCGGTCGGCCTGTACGTCATCCCCTGCATGGTGACCATCACCATTCGGCGTCCGGAATAACGGGCCATCCTGTCTCTCATCATAGTCCTGCCTTCGGAACGGGTCTCCAGAACTTGCAAACGGGA…
	Pitx	Pitx1	c100659_g3_i1	OAR	ATGGACTCGTTGAATGACTCGCTGTGCCTGCAGGACCTCGTGGCCGGAGTCGGGTCTCCACCGGATCCCACGCTCGGGGGACCCATGGGTCCCTTAGGTCACATGGTCACCCTGGGTCATCATCAGCATCACCATCACCACCATCACCAGACTACTGCCTTGACCCCTCGACTCATGGCAGATCATGGTCCAGTCACGTGTTCCACAGCACCGCACATGCCGGACTCGGCCTCCGACAAGAAAAAAAGAGACTCGGGTTCGATGCAAGAGAAGCCGAGCCAGAGCGGTGCTGCAGCCGATTCTCCGGCGGGAGGAGACCACTCTCCGGACGATGACCCAAAGAAGAAGAAGAGGCAGAGGCGGCAGAGGACGCATTTCACGAGTCAGCAGCTGCAGGAG…
	Pitx	Pitx2*	c77939_g1_i1		TCTGTACCAGTGAATGCTTTACACAACCAGTGCATCATCGGCTCGGTGTCTTCATCCCCTATACCAGAAAACGGCAACAGCATCGCAGCACCCGCAAGGATTTCTACCTACGTCGTTGGTGGAAGCAGATGCTACGGAATGATGATGATGACACACGACGACATGCGAAACCCAAAAATTACGGATTCTGATATGACGCCGACCAAATCAAGATGCGCAGCAACGATAAGAAGTCCTCAGATAATTAAAAGACAACGTCGTCAGCGAACTCATTTCAGCAGTCATCAGCTCCAAGAGTTGGAGGCAACTTTCTCGCGAAATCGCTATCCGGACATGTCGACCAGGGAGGAGATCGCCCTGTGGACCAATCTCACGGAGACTCGAGTCAGAGTTTGGTTC…
	Prop	Prop	c72989_g1_i1		ATGGCCGATGACCAGAGGCTTCTCTCGGACGATGGACGAGTCGACAAGAGAAAATGCGACGAGTTTGCGGCCCTCTACGGCCTGGACAGCGCGACCCGCGCTTTACCGGATCCGCACTCCGCCGACGCGTGTTGTTATTCATCTTTAGCAGTGGCTGCACAGGGCAGGCGGATGCTCTTTTACTCGATGCCGACTCCACCTCCACCGCCTTCGCTTTCAACATCAGCCACTTCACCGCAATCAGTCGACGGCACGGCCACGACCACCACCACTCTCAGACAACTACAGAATGGAGTTCTTTCGGCAGCGGCCGTGGCCACAGAGGGGGCTTTCAAGAAACTCAAAGTCGAGGCCTCATCGTCGCTGGTCGGTTCTTCGGTCGGAGGAGGAGGAGGAAGT…
	Prrx	Prrx	c98453_g1_i1		ATGGTGGACTTTGGATCGACAAGATATGGGACAAATACGAAAAGGTTTACAGTCAGTCATCTCTTGGATTTACCGAGAAATGGTTGTTGTGTTTTACAAGTTGGGGATCTTTCGAATTCGTCCGAGAAGTTAATTGATCCGGAAGAGGAGGATAAGACTGAAGAAGAAGTTACAGAAGATGGAGAAAATGAGAAGAAAAAACCCAGAAGGAATCGCACCACTTTTACCGCTCAACAACTGAACGCATTAGAGAAAATTTTCGAGCGGACACATTATCCTGATGCGTTCGTCCGGGAAGAATTAGCTCGCAAAGTCAATTTAAGCGAAGCCAGAGTTCAGGTATGGTTTCAGAATCGTCGAGCAAAGTTCAGACGCAATGAGCGCACCATTTTATCTCAA…
	Rax	Rax1	c102000_g1_i1	OAR	ATGCATTCAGAATCATCGGAGAAAATGTTGGATGCTACTACGAGGTCTCCTTTGGCTCCATTGGCTTGTTCGGATTTCCTGACGAACTCTTTTGCTTTATCGGAGAAATGCCGATTACAGGCCACAACAAAGACCGTCAAGCGACAAGAAGATGACATCGTGTCGAACACGCGAAACAACAACAACATCAACTCGAGCCTTCCACCTCTTCATTCAATCGATGCCATTTTAGGACTGAAGTCGTCCAAGAAGAGCCGGAGACATCACGAGGACAATATTTATTCTCGGCAGCAACAACATCAGCACCACGAATCGTCATCGGCCAGCAGCAGGTATAGGTCACATCACCATTCGGTGAAAAATACGAGAAATGGTGAAGACGAGCTCTTGATGGAGAAT…
	Rax	Rax2	c110545_g4_i3	OAR	ATGTATAAAAGACTTTATTCTCTGAACTTCAAGGATCCGGCCATCGTGAAACCGATGGCCGCTCATTCCATAGACGCTATATTGGGACTAAGGGACGACGGCTTGGACAAAGCCGAGCCAACGACGAACAGAATCTGTTCCGTCTCACCGTCGCAGCAGCAGCTTACCGTGAAGATGAGGACTTACGACAGTTACGATGACGTCATTACGACGACGACATCCGACGAGGACGGCCATCACCGGAAAGACGTCGACGATCACCTGTTGAAGGAATCGGATTCTTCTGACTCGAGGGATCAATCTTACTGCGACGACAAAACAGATGCAGCCCCGCGGAGCCAACGGAAATGGTTCTCGGAGAGTGTAGTCAACGCCCGCCACCAGACGGCGAACTGTCGC…
	Repo	Repo	c102959_g1_i1		ATGCAGCAGTCGAACGGCCAGAAGGACTCCAGAGGCAACTTCCACAGCATCCAAGTTATGCTGGGCCTCCAACAAGACCTCGGCTGCGATTCCCCCGACACTCTGGCAGCGGTTTCGGCGGCCCTGGGCTACCTTCCGCCGTCCAGCCTCAGCCAGCAGCAGCAGCAGCATTCGTCCTCGGCCGTGATGTCGGCCTGCACGGCCGGGGGGAGCCTGGGCGGATGCCTGCCGCCGCCGAGTTACAGCGTCGTCGCTCCGAGGACGGTCAGAGACGAGTACGCGGACGTTCAACTGAAGACCACCACTTCGTCTGATATTTCTAAGCAAGTGTCCAACGCGGTCAATGACAAATCATCTTCCTCCTCGTCTTCGAACTCCACAGAAAAGGCCGTCAAGAAG…
	Shox	Shox	c107809_g1_i1		ATGAACATGGAACAGCTGACCGAGTTCGTGACCAAGTCATTCAACCCGGACCGGCCGATAACGACCAGCGTCAACAGCCTCCCGCAGTTCCTGGCGGCGAGGAACGTCGCCCTGGCCGGGGGCCACGTCGGGGCCACCGCCAGGTCCCTGCACAGCGTCGTGGACCGTCTCAGCGCACCCCACCTGTTCCCGGGGCTGCTCGGGGCCGGTGGTGGCGTGATTCCCGGACTGGGACCCTCGCATCCGGCTATGGGATTGAGCTTGACCTCGCCGTTGATCCTGCCGCCCAGGCCGGCCAGTGGCAGCACGTCCTCGCCATCCAGCGTCGTCACGGACAAGGAGGACAGGACGAAGGACGAGGACTCCAGCGAGAAAATCGCTCCAGCGTCACCGGTAGTG…
	Uncx	Uncx1	c64396_g1_i1		ATGGATACTAGACTGTTGGAGCCGGGTTTCGGTCACACTCACGGGCACGTGCTGGCCCGCTTGGGTAGATTCCTGCCGACTCCGTACGTTCATTTCGGCTCGCCCATCGCACCATACAGCGTGCCGCTCGCGGCACATCATCATCATCACCATCATTCGGCCGGCTTCGATTATGGACAGTCTTCGCACGCGGCGGCCGCGGCCGCCCTCTCGGCTTCCATCGCCGGCGGAGTTCCTTACTCCATCGACGGACTGCTCAGCATGGGCCCCGCAGCGCTGACGGCTGCCGCCGCCGCAGCAGCGGCCGCTGCCAACGCAATTCCTGGAGGATCGTCGGGTCCCGCCTCGTCCGATCCCAACGCCGCGGCAAAGAAAGGTGGTGTTGTCGATTCCGACTGT…
	Uncx	Uncx2	c110656_g1_i4		ATGGACGCGAGGCTCTTGAGCCAGGGTTTCGGACCGGAGCGCTTCCTGAGCAGAGCCGCCGCTTTCGGGGCCCAATTCGCACCAATAGCTCCTTACAGCATCCCGCACCGTTCGCCATGTGATCCGAGACCGTTACTGGGCACTCCACTGACAGCCACCGGGGTCCCATCATCGTACTCCATCGACGGTATATTGGGGACCCAACCACCACATGTATCCACGGGACTCCAACCGAGGGCCCGTTTGCAATTACCGAGGACTGAATCGAGGCCTAGGACTGCGAGTATCTGTCCTCCGAAAGGTGCCAGCAAGAGAGCTTCCCATGGAGGAGGCTCGACGACGACCCGACCACAAACTCACCATAATCATCACCACCCGAGGAAAGACGTCGAGCATCAA…
	Vsx	Vsx	c99447_g1_i4	OAR	ATGGTGTCCGTCATGAACTTGCTTCACGACTCGCATCATCGGCAGCCGGGTAGTCATCATGCGCCTCACCTGTCCGTCTTATCGAACCCGGGTCCGAGTCCGGGTATCGGGTCCCATCAAAATCCGGCCCCGACTCACCAGCGTTCACCGTTTGCCATCCAAGAACTGCTCGGATTGGGAAATAGCACGGACAATAACAACACGGGCAGCAATAACAGTTCGCCAGCAACTTCACCGGGTCAGAGACCGAATCCGCAACCATCCCATCTGTCCGTCGTCACGTCCGCCGGTACCCACTGCGGGGCACCTTACCAGCCGCGGCCCTTGACGTCTCACCATCATCACCAACCGACTGCTCAGTGTTTTCCTGATCCAAGCCGAATGTACTTTGGAACAGCT…
LIM	Isl	Tup	c110195_g2_i1	2xLIM	ATGGCGGAGCCGCAGCCTCCAAAAAAACGTCGATGTTCGACGTGTGTTGGCTGCGGATCCCAGATAACAGATCAATACATATTACGGGTCTCACCTGATCTAGAATGGCACGCTGCGTGTTTGAAATGCGCGGACTGCCATCAGTATTTGGATGAGACTTGTACCTGTTTCGTAAGGGACGGCAAGACGTACTGTAAAAGAGATTACGTCAGGTTGTTCGGTGCGAAATGTGCCCGCTGCAGCATGAGCTTCAGTAAGAACGACTTTGTGATGCGTGCCCGCAACAACATTTACCACATAGACTGTTTCCGTTGTGTGACGTGTTCGCGCCAGCTCATCCCGGGAGACGAATTCGCCCTCCGGGATGACGGACTCTTTTGCAAGGCCGATAACGAAAGC…
	Lhx1/5	Lim1a	c104870_g3_i1	2xLIM	ATGAAGATGGTGCAGTGCGCCGGCTGCGAACGGCCGATACTGGACCGTTTCCTGCTGAACGTGCTGGACAGGTCGTGGCACGCGCGTTGCGTCCAGTGCTGCGAGTGCAAGTGCAATCTCACGGAGAAGTGCTTCACGCGGGAGGGCAAGCTCTACTGCCGGACGGACTTCTTCAAGCGTTACGGCACGAAGTGCTCGGGGTGCTCGCAAGGGATATCTCCGACAGACCTCGTGAGGAGAGCCCGAAGCAAGGTGTTCCACCTGAAGTGCTTTACATGCCTGGTATGTCGAAAGCAGCTGTCCACGGGCGAGGAACTCTACGTCCTGGACGAGAACCGATTCGTCTGTAAAGAGGATTACCTCAACAGCCGGCATAGCCAAGGTGTACTAGTAGCAAAC…
	Lhx1/5	Lim1b	c109007_g9_i1	2xLIM	ATGAAGACCCTGGTGCAATGCGCCGGGTGCGAACGGCCTATACTGGATCGCTTCTTGCTGAGCGTCGTCGACAGAGCGTGGCACGTGAAATGCGTCAAATGTTGGGATTGTAAAAGCACTTTGGCTGACAAGTGTTTCTCTAGGGACGGTAAACTCTTTTGCAGGAAAGACTTCTTCAGGCGTTTCGGAACGAAATGCGGTGGCTGTTCCGAAGGGATATCACCGACGGACCTCGTTCGAAGAGCCCGAGGTCAAGTGTTTCACTTGGCTTGCTTCACTTGCCTGCTGTGCCGCAAGCAGTTGTCCACGGGCGAAGAGCTTTATGTGTTAGACGAGAACCGTTTCATTTGCAAGGAGGACTACATCACCAGCACCAAGTTCCAGCATCACCACCATCAT…
	Lhx2/9	Ap1	c96490_g1_i1	2xLIM	ATGTTGGTTGTATACGGTCGGAGGGGACACGATTCTCTGGGATCGAGCCAGAGACGAGAAGAGGAAGAAGAAGAAGAAGATCGGGATGAGGAAGCGGAAGTAGAGAACGGTGGCACTTGCGAGAAGAACATCACTTCCTCGTCGAATAATGACAGTGGCGTGCAGAGAAGCAGCGTCAGGTGCGCGGGTTGCGGAAGGGACATATACGACCGCTATTACCTGTTCGCGGTGGAACGCCAGTGGCACTTGGAGTGCCTCACCTGCTGCCAGTGCAACGAGCACCTGGACACCGAGATCAGCTGTTTCGCCAGAGAGGGACACATTTATTGCAGGAAAGACTACCACAGATTATTCTCGGCGAAATGCTGCACTCGATGTCACTTGTCAATATCCAGGACG…
	Lhx2/9	Ap2	c100046_g1_i1	2xLIM	ATGCCGGTCATATCGCCCGGTGATTACGAACCGTCTCCGGTGCCCAATTCGTGCGCGGGTTGCGGCACCAGAATAAGTGACAGGTACTACCTGCAGGCCGTGGACCGACTGTGGCACGTCTCGTGCTTGACGTGCTGCCAATGCAAAGTACAGCTGGACTCCGAGAAGACGTGCTTCGCCAAAGACGGTCAGATCTACTGCAGGGAGGATTACTACAGGATGTTTGCCGTGAAAAGATGTGCGAGGTGTCAGAAAGGTATATTTTCCAATGAACTGGTGATGCGAGTCCGAGGCCTGGTCTTCCATCTGCATTGCTTCACGTGCGCGTGGTGCAATTCGGCGTTACCTCAGGGTGATTACTTCGGACTGAGGGACGACCTCGTCTATTGCAGAACTCAC…
	Lhx2/9	Ap3	c110513_g3_i1	2xLIM	ATGCCAGTCATCAGTATAGGGGATTACGAGCCCCCGAAACCGCACCTGTGCGCCGGGTGCGGGCTGAAGATATCGGATCGCTACTACCTGCTCGCCGTCGACAGGCAATGGCACGCGCGGTGCCTCACATGCAAGGAGTGCCACGTGCCCCTCGACTCCGAACTCACGTGCTTCGCACGCGACGGAAATATTTACTGCAAGGAGGACTATTACAGGTTGTTTGCCGTCAAGAGATGCGCTCGGTGCCAGAGAGGCATCTTCGCCAACGAGATGGTCATGAGGGCCAGGGACCTCGTCTACCACCTCCACTGCTTCACGTGCGCCTGGTGCAACACGGCCCTGACTCAGGGCGATTACTTCGGTCTGAGGGACAACCTGGTCTATTGTAGGGCACATTAC…
	Lhx3/4	Lim3a*	c113413_g1_i1		AATCTCGCCATCGGAGCACGTGCGCAGAGCTCAGAACTTGGTTTATCACCTGAATTGTTTTTCGTGTTGTTTATGCAGTCGAGAACTAGAGACCGGAGACCAGTTCTACATGGTGGAATGCCAGCAAATAGTTTGTCAAAACGACTACGAAAAAATCCGGAAACTCTCGAATATAACACAGGTGGAACAATCAAAAGACCTCGAACAGCAATATCCATATTCCAACTAGAAACTCTCAGAAATTCATACAAAAATAGCCCAAAACCACCACGGCATGTTAGAGAACAGCTAGCTGCACAGACAGGACTGGACATAAGAGTCGTTCAAGTATGGTTTCAGAACAGAAGAGCTAAAGAGAAGAGAAATATGAAAGACAAGAGGAGAATGCAATGGATGACA…
	Lhx3/4	Lim3b	c107542_g2_i1	2xLIM	ATGACGGCCGGCAACTGCAATAGGATCGCCGCTAGTCCGAGACCCGATGTTCATAGGTCACCGCCGGCGGGCACTCTGGCCAGTGGACCCCTCGAGATGCCTCCTTACTATCCACCGCTGCTGTACCCGACGATACCGAAGTGCGCCGGCTGCGAGCAACCAATACTGGACCGATTCATACTGAAAGTTCTGGAGCGTTCTTGGCACAGCCGATGTCTCAAGTGCGTCGATTGCGGCGCTCAGTTATCCGACAAGTGCTTCGCCAGGAACGGACAAGTCTTTTGTAAAGATGACTTCTTCAAGCGTTTCGGAACGAAGTGCGCCGGTTGCGAGCAAGGTATCCCCCCGACGCAAGTGGTCCGGAGGGCGCAGGACAACGTCTACCACTTGCACTGCTTC…
	Lhx6/8	Awh2	c93387_g1_i3	LIM	ATGCAGTTCGGTGCCAAATGTGCGAAGTGTTCACGAACAATACACGCTTCAGATTGGGTACGACGAGCTAGGGAACAAGTGTATCATCTAGCATGTTTTGCATGCGATTCGTGTAAGAGGCAATTGTCTACGGGAGAAGAATTCGCCTTGTACGACAGCCGAGTCCTATGCAAGATTCATTATTTCGAGTCATTAGATGGAGGAAACGGTTCGAATGATGAAAGTACAGATCCCGACCATCAACAGAAAACGAAAACGAAGAGAGTTCGGACAACGTTCACCGAAGAGCAACTACAAGTTTTGCAAGCCAATTTCAATCTAGATTCGAATCCGGATGGTCAAGATCTCGAGAGAATAGCTCAGATTACAGGTCTCAGCAAGCGAGTCACGCAAGTTTGG…
	Lmx	Lmx	c82652_g1_i1	2xLIM	ATGGACTCCCCCGAGAAGCTGAACAGCTTCATCTCGTCCAACGGAGGAGCGGGTGCCATCCGGAAGGTGAAAAAAGAGCTGTGCGCCGCCTGCCAGCAGCCGATCGTGGACAGGTACATCATGCGAGTGATGGATGATTACTGGCACGAAGGGTGCCTTACTTGCTGTGTGTGCCACAGTCATTTGTCACAGACCTGCTATTCCAGAGATCGGAAATTATACTGCAAGGCTGACTACGACAAACTGTTCGCAGTGAAGTGCACGGGTTGCGTGTTACCGATAGCCCCAACGGAACTGGTCATGAGAGCCCTGGACCACGTATATCACCTGCCGTGTTTCTTGTGCGTCGGATGCGGCCGGCAGCTCCAGAAAGGCGATCAGTTCGTCGTCAGAGGAGGC…
POU	Pou2	Nub	c95823_g2_i3	POU	ATGGCGGACGGAAAGTCTGCGCCTGATCATTGGACAGGTAAACAGCATCATTTTCATCATCATCATCATCGCCATAGTATTTCCCACAAAGACAACACATCTCTGCCTTGCAGCCCATCCAGTCTGAGTCCATCGCCAAGGTGCCTTTCACCAGAAGCTACCTCTATTGTCGACCAAGGTGACCGTGGCGATCGGTCCCAGAAAGAGTCGGGAACAGACGGAGAACTGGATGACGAAGCCAGACTCTGTATCGTAGAGTCAGGTATGAATGGAGATTTCTCGAATGAAGAAGAAGAAGAAGAGAACTCGCAAGGGAGCAGCTCTAGTCACGTGTCTGCCAGCGGGGACATTAGCGGACGGGACGCGGACAGCGTCTATTCGGACAAAGCCCTCAACCTC…
	Pou3	Vvl	c98062_g1_i2	POU	ATGGCTTCGCCAAGCCCTTACCTCGTAGTCGACGGCAGTCCAGGAATGCAGGTCGCAGTCTCGTCACAGCAATCCGTCGGACATTACGCACGCGAACCGCCGGAGATGAAGTATCTACCACCGTCGCAGCAGGGGCCCCACCACCAGAGCCACAATGGTCACGCGCTGGCGCCACACCACCAGTGGATGGGCCTCGGGCCACATAACGATCCCGGGGCATGGTCCCCGGCCATGCCCCCGCCTGGACTTCACGCGTCGTCCCAGGACATCAAGCCGCCGGACTTGCACTCCAGCGGGACGCTGCACCACCACCGTCCACCCCAGCACATGGCGGCATCTCACCCCTGGCACCATTCGTCACCGCTGACAGCGTCCCACATGGGTGGCATGACTGGTAAT…
	Pou4	Acj6a*	c30371_g1_i1	POU	GGCACCCATCCCGCAGCAATGGCGATGACCCATTCCTCGCACCACATGGAGAGCGTGGACTTACTCGAACCGCTCTGCCCGTCATCGATGCCATCCTTGAATCCAGAAAGTCCCGGGGGACACTTCCACAACCAGATCTACACCCACGCCGTGAACGCCATGATGGCGCCGCCTCCGTCTCATCACCTCCACACCCACGCCCATAATCACCTTCACAGTCACCATCACCACCATCACCATCTGCACGACCATCACCATCACGTGCACACGGATCCTAGAGAACTGGAATCGTTCGCGGAGAGGTTCAAGCAGCGTCGCATACGACTTGGTGTCACCCAAGCGGACGTCGGAAGAGCTCTGGGGAACCTCAAGCTCCCCGGAGTGGGCTCCCTCTCGCAG…
	Pou4	Acj6b*	c76069_g1_i1	POU	ATTTTTTTTTATTTTTTGTTTTTATTGGAGGATCTGTTTTTAGGCATAGAAGTGGCGAACCTGGCATTTCCGAAACGGGAAGTGTGCTGTGACGACGAGTGGCTGAACGTTTCGTCAGCCATGAACGGCAAACAGCACGTACCGCTACCCCCGCCGATCAACACGGGTACGGGGACGTGCTTCCCTGGACGATACTCACCAACGTACCGGAGCGCCGCTGATCCCATGAGGAGGCACTGCATGGGAAACCCCGGGACGTGGGTAAATGGAAACCTGTTCCCAGGTTTCGACGATGGACTTGTGGGACGTCCAGATGGTCTTACAATGGATATCGGGAAACATGGGGCTACAGGCGGTCCAAGTCTTCACCTGAAGCACGACATGATGTACGCTCACCAT…
	Pou6	Pou6f*	c99759_g2_i1	POU	CAGCAGCAGCAGCAGCAACATCAGCATGATGATAAAAACTCAGGAATTCCTCCAATGGCTCATATGAATGGAATAGCAAATTCCATGTCAAGGCCACCTAATTCATCTCTAAACGCCATCACTCAAGCATTAGCATTGCAGCAGCAGCAATTACAACATCATCATTCACAATCCCAGCAGCAAACTCAGCAACAAATCAACACACAACCAACTCATATCGCCATAAATCCTGTCACAATGGTGGCAACTCAGATTTCTAGTCCACAGAAATCATTACCTAATGGCCAGAACTGTACTCTGGTCAACAAACTTCCAATCTCACCTGGTACTGTTTCTGCTTTAACACAGACTATTCATCCACAGCCCTCTGTTTCTCCGTCAGATAATGATTCAGACAAT…
SINE	Six1/2	So1	c77895_g1_i1	SIX	ATGATCGTATCGCACATGGCCGCCGACTCGGCGGCTGCGTTGGCCGCCGCGTCGCAGGTGCCATCCATGTCGGGCATGTTGCCGCCGCCGTCGTCGTGTCCGTCGACCGTGAGTCCGGCCTCGCCGAGTCGAATGCCGCTGTCTTTCGGTTTCACGCAGGAACAGGTGGCTTGCGTGTGTGAGGTCCTGCAGCAATCCGGCAACATCGAGAGGCTCGGCAGGTTCTTGTGGTCACTGCCGGCCTGCGAACACTTACAGAAAAACGAGAGCGTTCTCAAAGCGAAATCTTTGGTAGCTTTCCATCGGGGCAATTTCAAAGAACTCTATAGGATCCTAGAAAGTCATAATTTCTCGCCGGCATCTCATCCGAAACTCCAGGCCCTGTGGCTCAAAGCTCAT…
	Six1/2	So2	c109946_g4_i2	SIX	ATGTTGGCTCAATTCTTATACCGCCCCCGATTTCAGTTGTGTACCGTTGAAAGAGATCCGGCATTTGAATGTAGTGGATGTCGCGACAATATGAGTGACAGCCCATCGAATAGCACTCCGCCATCGTTACCATCTTTCGGTTTTACCCAAGAGCAAGTCGCTTGTGTTTGTGAGGTCCTTCAACAATCCGGTAATATAGATCGCTTGGGACGATTCTTGTGGTCCTTGCCTGCCTGTGATCATTTACAGAAAAACGAGAGCGTGTTGAAGGCCAAAGCGCTGGTTGCTTTCCACAAGGGTAATTTCAAGGAACTATATAGGATCTTGGAAAGTCATACCTTCAGTCCTTCGTGCCATGAGAAACTTCAGAAACTCTGGCTGAAAGCTCACTACGTTGAA…
	Six3/6	Optix1	c104016_g8_i1	SIX	ATGGCACTAGGGCTGGGGCCAACTAGCCCTTACAGCCCCATGTTCGTACTCCCCACACTGAATTTTACGGTGAGCCAAGTGGCCGCCGTATGCGAGACTTTAGAAGAAAGCGGGGATGTTGAAAGGCTAGGACGTTTCCTCTGGAGCTTACCAGTGGCCCATCCGAACTGTTCCGAACTCAATAAAAACGAAGCAGTACTTCGTGCACGGGCTTTAGTCGCTTTCCACACGGGAAGTTTCCGTGAACTCTACCACATTCTCGAGAATCATCGCTTCACGAAGAACTCTCATGCCAAATTACAGGCCATGTGGCTGGAAGCCCACTACCAGGAAGCTGAAAAACTGCGTGGTCGGCCCCTCGGTCCAGTCGACAAGTACCGGGTGCGTAAAAAGTATCCG…
	Six3/6	Optix2	c89951_g1_i1	SIX	ATGTGTGAAATAATGGCACTAGGAATTGGAACTCCGACACCAACACTTCCGGGATACGGACCGATGTTCGTCTTACCGACTCTGAACTTTACCATCAACCAAGTTGCGGCGGTCTGCGAGACTCTAGAAGACAGTGGCGACATAGAGAGGCTCGGACGATTCCTATGGTCCTTACCAGTCGCGCATCCGAACTGTTCCGAGCTGAACAAGAACGAATCGGTCCTCCGAGCGCGGGCTCTGGTCGCCTTCCACACGGGGAACTTCCGGGAACTGTATCTAATCCTGGAAAACCATAGGTTCACGAAAGCGTCCCACGCGAAACTGCAGGCAATGTGGCTCGAAGCCCACTACCAGGAGGCCGAGAAGCTGAGAGGACGTCCCCTTGGACCAGTGGACAAA…
	Six4/5	Six4	c98510_g6_i1	SIX	ATGTATAGTATCTACAACAGAAGCATGTGCGCAATGATCAGCGAATCGGCAAGTTGTATCGTGCCGGCCCTACGTCCATCTTCGTTGACCATCGCCTACGGTGGTGCTGCGATGGACAACAGCAGCTCGCGTGGTGAAGAGGACATCAACGGAACTTCCATCTTGACCCCTATTCCCGGCAGCAGTTGTATTCAGACGATCAGCAGCGGCAGTGGGAACCGCCGGTGCCCACCGATAGCTCGTCCCCAGACCCTACCGTCCTGCAAGATGACCACAAGTCCAAGCAGCACCACTAGCAGCACGACGAGTAATAGTAGTGTCGGTCCAGAGACAAGTAATGATTCCAACAGCGGGAGGTCACCACCTGTGCGTCTTGGACAAGTAACGGTCAGTGATTTC…
HNF	Hmbox	Hmbox1*	c105474_g4_i1	HNF	AGAGAGAGAGTGTGTGTGTGTTGTCTCCCCAATAAACTAAGTAATGGAGGAGCTGGAAACCCGGTGGAAAGCGAGAGAAAAAACACAGGCGCAGCCAGTAACAAGAACAGCATCAAGGGCTGTTTGAAATCATTTTTATACCGGTGTATCGATCGTTGTCTAGCCGACTTGATGCCGAACAGAGTTGATAACGTATCGACAAAAATGGCAAGTGCTTTGTTCACGATTGAGCAGATTGAACTCATACGAAGGTTACGGAACAGTGGTATTACGAAAGAGCAGGTCATGATGGCCTTTGACCAAATGGACCGCTTGGATATAGAGCTTGGAAAGCCATCATCATCCTCATCTACGAGACCACATATACCTCATTATCCTCCAATTACCTCTTCCCTGCAA…
	Hmbox	Hmbox2	c90767_g1_i2	HNF	ATGGCCCTGTTCACTATAGAGCAGGTAGAGCTAATACGACGTTTGAAGAGTAGTGGTATAACAAAAGAACAAGTTCTTCAAGCTTTCAATGAATTAGATCGACTAGATGGGGAATTTAGCAGATCGTTTTATTCGGATGGGTCCGATTTCAATAGCCATGTCTATTTGTATAACACGCCGTCGCCTCAAGATGACGTGAATAGAGCATTCGGTTCTGATAGTCTAATTGTAGGCTATAGTAGACCTGATGCAAGTAACTCTGATTCTTATATGAATGTAGCTTTCAAATCAGAATACTATGGCTTACAAACAACTAGTCGCAATCAATGTAGCAGCACTAATTCCAAAGATGATTTCTCGGAAGCAGATATTGGAAATGTAGATTGCCCTGCTGATATT…
TALE	Irx	Mirr1	c61073_g1_i1		ATGTCATACACGCAGTTTGGATATACGTCTTACGCTACGACATCTCCGTTCGTTGTGGGACCGGGCCAAAGTTCAACTCCCCAGGGGTCATCGTCCTCGTCGTCGGCGGCGTCGTCCTACGAGAAATCATGCGGCTCTCCAGAGGCCGTTCAATCGTCAACCGCTTCGTCCTACGACGCACAGAGGCTGCTCTCGACCCGCCTGGCGGCCGTTTCGACAGGCTTCTACGGCGGTGCTCCCGGCGGCTACGCTCCATCCAGTGCTCCCGTCGTCGACCAGGGCATGACAGCGTCGCCTTACGCCAGCCTCGAGCCCGCTTCACCTTTCTATCCAGCTGCTCTGAACACTGCCTACGGAATGAAAGATGGCGCTGACCCGTGGCGAGGGATCTCACAAACG…
	Irx	Mirr2	c36528_g1_i1		ATGGATCAGCTTCCTTTCACGTATAGATGTCACAGTACTGGATCTTACGATAATCAGGCTGCTAATCAAACTACCGGCAGCCCTCCAGCGACTCTAGACGCTGAGAACTCGCCACTGCCTAAAAGTCCGTACACGGCTTCGGATGTGCTTTGCAGGACGCTGGACGTCCCCGTCGTGCCTTTAAGTTATGGTTATCAGCAGCAGCAGCAGGGTAGGCAGACCTGCCCTTCTGTCGTGGCTTCTGGTCCAGCTGCATACCATACAGCCTCGTCGGTGCTCAGGGGAATATCTCCGACAACGCTTCAAGCGTCCGACCGTGCTGCGCTGTGTTCGGCTGACCCGTTGTACGGGAGTCCCAATGGCTGCTTGGACACGAAGGATGCTCTGGATGCATGGAGG…
	Irx	Mirr3	c108290_g3_i1	PDZ	ATGTCCTACACGCAATTCGGTTATACCTATCCAACATCTTCGCAGATCTTGATGACGGGAAACCATCCAGCGACCGCGACCCCCTGCTGTCAACCGGCGAGCCCCGTGGAAGCATACTCCGGAAGCGGCGCGGCTCAACCCGCGGCGCAGGCGGCCGTTTGCTCCTTGCCAGCGGCGTACGACTCGCGCCTGCTGTCGTCTTTCCCAAGGCTGGCGGGTCTCTACGCCGCTTCCTCGGCATCTTCCTACGCAGCTGCTGCGGCTGATCCGCAAGGATACGTCACTGCCGCTCTCGCCGGAACCAATCCACCGGCGGCTTTCTATTCCTCATTACCTAATCCTTACGATCTGAAGGAATCGAGAGGGGCCTGGGCTCCGCTACCGCAGGGAGCCACCACG…
	Irx	Mirr4	c104725_g2_i1	IRO	ATGTCATGCCCGCAATTTGGCTATAACGGATCATCAACCACGACTCAATTACTCATGGCGGGACAGTCGGCCACCGGCCAGCCACTGCATTCCTCGGGATCTACGGGATCTGGAAGTGGGTCGGCCACCGGGTCCGGTGGGGGTCAACCCTGCTGCGAGTCCGGCAGGCCAGTATTGACAGACCCCCTGACGGGCCAGACAGTGTGCTCGTGTCAGTACGACGCCCAGTTGCTCAGTTATCAGAGACTGGCGGCTTCGACGGGTCTGCCGCTCAACGTGTACGGGTCCGCCGCGGCTGCTGCGGCGGCGGCCGCTGCTGCTGCTTACGGTGGTGCGGCGGGCGGGCCGGACCAGGGCTTCCTTCCTCTCGGTGCCGAACAGTCCGCTTTCTACTCACCC…
	Meis	Hth1	c81766_g1_i1	MEIS/PHNOX	ATGAAGAGTGAGCCTTACCCTGTGGAACACCCGTTCGCCACCATGCAGTACGACGAAGGTATGTCGCATTACGGGTCCATGGACGGACCTGGGTCGCTCTACGATCCGCATGGCCACAGTAGGGCCATGCAATCGCTGGGACACGCTCCACATATGAATCACACACCATCTATGCATCAATACCACGGTAATCATGTGTCCGGTGTCATGTCCAATCATATTATGGGTTCCGTACCCGATGTTCACAACAAGCGCGACAAAGACGCTATATACGGACATCCATTGTTTCCATTGTTGGCTCTAATTTTTGAGAAATGCGAATTAGCTACGTGTACTCCACGAGAGCCTGGAATTGCTGGTGGAGATGTTTGCTCTTCGGAATCTTTCAATGAAGACATT…
	Meis	Hth2	c103774_g1_i2	MEIS/PHNOX	ATGCAGTATAACGAAGACGGCATCCCTCACCCTTACGGAGTGGACGGTGGCGGGCCGCCGTCCCTTTACGACCCGCACCGGCCGATGCCGAACCTGTCCCATCACATGAACCACGGACCGTCCAATAATCTCCATCAGTATGGCAACAGTCATGTCAACATCGCCAACCACGTCATGGGGTCCATGCCGGACGTTCACAAACGGGACAAAGACGCTATATACGGGCATCCATTGTTTCCATTGTTGGCGCTAATCTTCGAAAAATGTGAACTGGCCACTTGTACGCCGAGGGAACCAGGCATACCCGGCAACGATGTCTGTTCATCGGAGTCATTCAACGAAGACATCGCAGTTTTTGCCAAACAGATTAGGCAGGAGAGACCTTACTACAGCCCCGAC…
	Pbx	Exd1	c112509_g5_i1	PBC	ATGGACGATCAGCAAAGAATGATGCACCCGGTATCGCAGCACCCTTCATCGGCAGCAGCTAGCATGGGCGGCCACGTCGTGCCCCAGCACGGGTACGGACTACCGGGCCCACACGTTGTTGACCCGGGCTCGCAACAGAGCACTCCAGACCATCAAGATTCTCGAAAACACGACATCTCCGAGATCCTTCAACAAATCATGAACATCACAGATCAAAGCCTGGACGAAGCTCAGGCGAGGAAGCACACCCTGAACTGTCATCGCATGAAACCGGCGTTGTTTAACGTCCTCTGTGAAATCAAGGAAAAAACAGTTTTAAGTCTGCGGAATACACAAGAAGATGAGCCACCCGATCCGCAGCTGATGCGGCTCGACAATATGCTCATAGCTGAAGGTGTC…
	Pbx	Exd2	c112509_g4_i1		ATGAGGCTAGACAACATGCTCATAGCCGAAGGGGTTGCAGGACCCGAGAAAGGAGGTGGTTCAGCGGCAGCGGCTAACGCGACGGCGGCCGCGGCCAGTGGTCCCATGTCCGAAAACGCCATCGAACACTCCGACTATCGGGCCAAGTTGGCCCAAATCCGCCAAATCTATCATCAGGAACTAGAAAAATACGAACAGGCGTGTAACGAGTTCACGACGCACGTTATGAACCTGTTACGGGAGCAAAGCCGCACGAGGCCCATCACGGGGAAAGAGATCGAGCGAATGGTCCAAATCATCCACAAGAAGTTCAACTCCATCCAGGTCCAGCTCAAGCAGAGCACGTGCGAAGCCGTCATGATCCTTCGGTCCAGGTTTCTGGATGCGAGACGGAAGAGG…
	Tgif	Tgif	c112305_g4_i1		ATGAAGCCTAAAAAAGGCAAGGAGAGTGTTTCGATGCAATTGTGTCAGGACAGGATGCCATACGCTCGGTCCGAGACTCGTCATAACAATGAGACAACACACCGTGAACGTAAGCGAAGGGGAAATTTGCCAAAGGAGTCGGTTCACATTCTGCGCATGTGGCTGTATGAACACCGATACAGTGCATATCCATCTGATAAAGAAAAAGCCAAGCTTGCTGAAGATGCCAAACTCACAAACCTACAAGTCTGCAATTGGTTCATTAATGCCAGACGACGCATTCTGCCAGACATCATCCGTAAAGAAGGTCAGGACCCCCATCAGTTCACAATCACGCGCAAGAGCAATGTTTCAACTAACCGATCGTCATCGTCACCATCATCATCTACTGTTTCCAAC…
CUT	Onecut	Onecut1*	c108240_g1_i3	CUT	ACCACCAGCAGCAGCAGCACCAGCGCCCCCTCCTCGTCAGTCGTGGATGCGGACTCACCCGGAGCGGTTGTCGTGAACGTCGCGGGTCCCAACACCCCTAACATAGGAGGAGTAGGAGGTGGTGGTGCCGCCTCTTGCACGGCCGACTCGGACGACGACGACGAGTTGGACAACGACGCTTCCTCTGCCGGACACCAGACGCCGCCAACGGTCCACAACGTGGATACCCCAGTGGATTTACTGGCCCGCTCGGACTCCGAGGAGGTGCCGGCCAACATGATCGAGGCGACGGACTTCAGGGCCCTGGCCGAGCCGGCCTATGCCTCGCTCAACGGCAGGCTGTCGCCGGGCTTTTCGACGGCCAGCAGTTACGCGACGCTGACCCCGCTGCAGCCCTTA…
	Onecut	Onecut2	c102359_g1_i5	CUT	ATGTTGGACGCCTCAGACTTTAGAGCTCTCGCTGAGCCGACCTATCAGACGCTAAACGGGCGAATGTCCCCGCCGGGATTTGCGACCGCGGTCCCCGTCAACAACAACTACGCCACGTTGACACCGCTGCAACCGCTGCCGCCGATATCGACGATGTCGGACAAGTTCTCGCATTACGGTCACCCGGCTAGTAACGTGAGTGGAAGCTTCACCCTGATGCAGAATAACCTGGGCATGGGACACATGAACAGTTACCATCACCAGTACGACAAACTCGGCATGAACATGAATCCCGCACTGGCCGGCACGCACCACATGATGACGGCGAACGGATTGGGTGGCCAGCAGGGTGGAATACCCTCTCCACCGTACAGCCAGAACGGCCTGCATTCCCCCGAG…
	Cux	Cux1*	c109052_g1_i1	CUT	GCACAGCAGCAGCAGCAGCAGACGATGACGCCATCATCATCATCATCGCCGCAGACTTCGTCGACTCCCGAAAGCAGGGACAGCGCGCCACCGACTGCCCGGAGCCCATCTGGACCACCGGCAGCATTGCCACCGGGCAACTCGAAGACTCAAGTCAACCTGGGCAGGCGAGGCGGCGGACACCACCACACGAGATGCCTGCCGTGCGTCCAGCCATCGGTGTACGAGATGGCCGCTGTCACCACGGACCTGGACACTCATCTGGTGACGGCTCGCATCAAGGAGACACTGACAGTCCATAATATAGGACAGAAGTTGTTTGGCGAAGCAGTTCTGGGCCTCTCTCAAGGATCTGTCAGCGAACTGCTCTCGAAACCGAAGCCCTGGCACATGCTGAGC…
	Cux	Cux2	c108008_g2_i2	3xCUT	ATGCGTAGCCGGGATTTGGAAATAGAAAACCGGCACCTGAGGGAGGCTGTCGCTGATTCCGCTAACCACCGACACCATCATTGCAACGGGCAAGAAGTGACAATCAAATTATTAGGGAAGAAAAGCAGTGAAAAGGACATCGAAGAAGACGACGAGATCTCTGAGCCGCCGTTCGAAGAAGAAAAGCGAACTTGGCTGGAGGAGAAAGATTTGACGAACCGACTGCAGCAGAAAGAGCGAGAGCTTCTAGAATCCGAGCTAGAAGTCGACGAAAGACTAGAGCAAGCCCTGAAGCAAGTTGCCCAACTCCAAAGTGCCTTGGATATTAGCCAGTCCGAACTTTTTGACTTGAAAGCCAAATTTGAGGAAGAGTCTCAAACGAAATGTGATGAAATAGAA…
	Cmp	Dve1	c111460_g3_i1	SATB/ULD;CUTL	ATGCAGTCCAACAACGTGACGCTAAACACTCCGAATCCCAACATGGATTTCCATTCGGTCATGGAAACGTTCGCTGAGGCCTGGGTCGCTGCCAATACCCACACTCCCCTCATAGAAGCCGCTGAACAGGGTTTGATAAATGGCCCATCGAATGCTCCACCTACTTCACACGCATCAGTAGGACAAAATTCCTTCACTCAACCTGTTTTACATGAAAATTCGAATGAAAGACACGATGCTGAAACATCCACTGATACAGCATTTCTCAATCGCCACAGCCCAATGGATACACAACACAGCAGTCCTTTAGACACTCATCATAGCAGTCCTGTAGATACTCGTCACAGCAGCCCAGTGGATACTCATAATAATAGTTCAATAGATGCACATCAGAGTTGT…
	Cmp	Dve2*	c100802_g2_i1	2xHOX	CAGCAACAACAGCAGCAACAGCATCTTCACCATCATTCTCATCACCCACACATGGTTCCACCAGTGGAGCGGATTGCAGTTTCAAACAGCCCACCGCATTCTTCGGCTGAATTGGTCGCACACGTTTCTATGGCAGGTTCGCAGTCACAGGGCCGCACCCGAATTCGTACATCGTTTGATCCCGAACTGGAACTGCCAAAACTACACCGTTGGTTCGCCGAAAATCAGCATCCTTCTCGCCTCCAGATACAACAATATGTTCGCGAGCTGAATTCTCTGGAGTCTAGGAGAGGTCGCAAGCCACTTGACGTTAACAATGTAGTCTACTGGTTCAAAAACGCTCGCGCTGCTCATAAAAGAGCCGAGCAGAAGTGTTTTGTGGAGAGTAATGGACTCCGC…
ZFH	Zfhx	zfhl1	c98720_g1_i1	7xZnf	ATGTTCTACAACGGTGCTGGACGGGCCATGTGGTCAAGTTTCCCTGGACTCAGTGCTAGGTGGACTACACACGAGTTCATGTGGAGCACTTACCTTAGTGGACTCCTACCAGTTGATCTTGAGAACATGCCTGATGATCCTGAAACCGAAGCCCAATCTGCGATGAGATCTTCGCTGTCGCCTTCGCATCATCCGTCTCCCAGCACCGAAATGGCCATCGGCGACACTGCCAAAGGAGGACCAGCAGAGGAATCGTATGCGAGCAAGCTGTTGGCCAACGGCAAGATCGTCGATCCAAAGGAACAGCAACAACAGCATCATCATAATCATGCCATCAACGGTATCCTGCCCATTTCAAACTTGGCCCTACCGTCCGTCGTCGGCCATGGCGGTGGCGAG…
	Zfhx	Zfhl2	c106281_g4_i2	4xZnf	ATGAGTTATTCTGGAATGAATTACCATGACAACTGTCCGCCACCTCCAGGTGTGGATTATGATCGTAACTTTCCTGTACAAAGAGATCGAGATGTGCAGCAACAACAACAACCACCACCGCCTCCGCCACCACAACAGCAGCAGCAACAACAGCAACACCACCACCAGAGGGCGCTTGCCGCAGCAGCCAGCTTGTCCAAATCACCTAACTCGGCCACTAGTCCTATAAATCTGTCTTGTCAGCCTCCCGCAATCGACGTCGACCATCCGGATCCAACGCTGAGGCCCGATGTTCCTTACGAGGACACCTACAAGATGTTCCAGTGCTGCGTGTGCACGTTGTTTTCATCGGATTCGCTGGAAACGCTCGGGCAACACGTTCAGCTCGACCGAAGTAGG…
	Zfhx	Zfh1*	c108341_g1_i1	3xHOX;AD;Lsm12	CTGTCCATTCTTCTCCTTCCGCTAACAATAATGAAATGTACTAGTATGGCGGAAGATGCCGTAGAATTTACTCTTTTTACCGTAGGTACCGTTGTTTACTGCCGCACATGCTTCAGTCAAGAATACGAGGGAGAAGTCATCGCTTTCGACTTTCCAACCAAAGTCCTCGTTCTCAAATGTCCTAGTTCCAGCGGTAAGGCAAACATCAACGATGTTCACATTATAAATTTGGAGTTTGTGGAAGATATATGTGTAAAGAAAGAAGCACCACCTGTACCGGCCAATGGAACTACTGCAGCATTGCCACCACTCGACATTGGGAAATTGTCTGGCCGTGCTAAGCAGAGCATCAATGAAAAGCAACGTCTCGTGGCAGCTTTGTCCTCTGGAGTGAAACCA…
	Zfhx	Zfh2	c109439_g1_i2	4xHOX;7xZnf	ATGGATCCAGATGTTCCTAACGTGGATGTGGACACCGGTCAGCGGAAGCTACAGAATTATCAAGGTAGGTCAGGAGGAGGAGAGGAAGAAATCCCTTCCAAAGCGGACCAAGACCATCGGAAACAACAACAGCAGCATTATAACCAGACACTATCACGATCTCCGGCATCGTCGTCGTCGTCATCATCATTGTCACCACCATCGTCATCCTTTGTGTTAGGAAGTGGTAGTGGTCCCGGTTACTGCCTGTCACTCCATCCTACCAGTATATATTCGAATATCGGAGGTATCTCGAGAAAGGACGCCGAGATGACTCCGGAGGATGGTCAAGACGCTTCGGTGATGATTGACCACCATCAGAGGGTTCCTGAACGTCCACCAAGTTCCTCGCGAGCTCCT…
PROS	Prox	Pros	c98709_g1_i4	HPD	ATGTCGTCGGAGGAGGACCTGGACCCAGCCATGGAAAACGGCAAGGGATCCGGAAGCAAAGGCAAAACGAAACGTGTCCGGCAGAGGGTCGACGCGGGCGAGCCCAGGAACAGTTACGCCAGCATCCCGAATTTCAGCTCCAGGCCGATGTCCCAGCAGCAGCTGCCCCTGTCGCCCTACCACCATACGAACGGATACGCCTCCAAGATAATCCAGTCCATGTACGAGGAGAAGCTGCACCCGCTCATGATGCTGGACAGCGTCGACCGGGCCAACGCGGCCCTGAACGGCTCGATGTCCCTGGCCAATTCCGCTTCTAGTCGGTTGTTCATGACGAACGGAGGGAATCCCGGCAACACCGCTTGTGATCTCAGTTCCCTGTACGGTACGCCGAGGTCT…
Unassigned	Rhox	Rhox-like	c107986_g1_i1		ATGGATGACAATGATGATCTCACGAAGGAGTTGGAAGAGATATTATCTTCCTTTAAAGACATCGACCCGCTTTATCTCGAACCGTGTGGGACTGTAAATGACGTTTCGATTCCGAATTCAGATCCCGAAATATCAAATTTTATTAATTCGGGTTATGAGGAGATATACTTTGATTTCAGCCATTTCGAACCGGAAAAATTGAATTCGTCACCCGCAGGGTCACCAGAAATGCGTTTGATGCTAGATGATCCTCCGAATTCCCAAATTGTTAAATTCGAAAGTCTCTGTGAAGATGATCCGAATTACAACGAACCAGAAAAGCCTAGTGCCAAGAAAAAAAGATTCAAAGCCGCCGATCAAACAAAGCCTCGTGAGAAATATTTCACGAGGTATCAAGTA…

## Sheet: Centruroides sculpturatus
Classes	Gene Family	Gene Names	Gene Model	Other Features	Nucleotide sequence
ANTP	Cdx	Cad1	CSCU017598		ATGACGGGTAAAACCAGAACGAAAGATAAATACAGGGTGGTTTATACGGATCATCAGCGATTGGAATTGGAAAAGGAGTTCCATTACAGTCGCTACATCACAATACGAAGAAAATCGGAACTTGCCTCCATGTTAGGTTTATCGGAACGACAAGTTAAAATCTGGTTCCAGAACAGAAGAGCCAAAGAGAGGAAACAAGCCAAAAAACGGGAGGAGATCATGCAGAAGGAAAAAGACCAAGTTCATCAAATTCACGCGGCTAACACGCTAGCCGCCATGAGTAAATCTCTTATCAATCTAGAAACCGGACAGTGTTCCTAA
	Cdx	Cad2	CSCU012585		ATTTAAGATTCCTTTGTTAGGAGTATGTTTATGAATTACTGGATATAATTGTATCAAAGAAGTAAGTCGTATAATTTAATGAATAATTTGCATAAAATATTTGCAAACGTTGCAAATTCAGTACATAAAGACGACTAAAATTACAATTTAGTCTATAAGTTTTAAAGCAAATATTAATTTAAAATAATAGGCCTATCATAATGTAATTAAATTGAGTGCATTTATATTATAATATAACTTAATTGCTATGGGTTTATTTTGAGTTGTTGGATATAATTGCTATGCAATTATATTCATAACTATAAAATATCTATTGAATTTTGTAGAGCCATAGGCATAACTCATAACCAAATGAATAATTTGGTTATATGTACAAAAAAGCTATGTAAATGACGCAAA…
	Evx	Eve	CSCU015763		ATGGATTTTTGTACAGATGCCGTACAAGACGTCAACACCATCAGACGATACAGAACAGCCTTCACCAGAGACCAGCTGGCAAGACTCGAAAAAGAGTTCTGTAGAGAGAATTATGTATCCAGACCACGGAGATGCGAATTGGCCTCCGCTCTCAATTTACCCGAAAGCACAATAAAGGTATGGTTTCAAAATCGGAGAATGAAAGATAAACGGCAGAGGATGGCTTTGGCATGGCCTTACGCGGATCCACATTTCACTGCTTACATGCTCAGTGCTGCAGCTACAGCGGGTTCTGCAGGCTATAGTTATCCTTTATCGGCAGGAGCTTTACCATTCAACTATTATAGTGCTCTATCTTCTATCGCACGATATAGTCCCTACAGTTTACCCGTTAGACCG…
	Gbx	Gbx1*+	CSCU000715		TGGGTACCGTTGTCACATGTTTCGCAGTTTAATGAAATCAATTTTAAGTTGAAATAATTTATGCGTAATATGGAAATTTTCGTGGAAAATCTATTAAATTCGGTCCATTTCGGTATTTCGTTAGTTGCCTGATCGAAGCCTTTTTTTTCGCTGACTCGTCGTCGATGCAGCGTTTGTCGTCTCACACGGCGTTCACAATTGACTCAATAATATCGCCGACTTCCTCGGCCTCTCCGAGAACACCATGTGCACCAACTCTACCGATACCTTTTCTCTACAACGGATACTTGTTTTTCCCTCGCGCTGGACTTTATCCTGGACTACCGATACCGCAACCGCCGTCTCTTTGTTCGTCAGAATTATTGTCCTCCTCTCTGGTTGGTTCGTCTACCGCTTCCT…
	Gbx	Gbx2*+	CSCU028479		AAGAATGACACGTTGTTAGGCCTAAACACCGTTAACTGATACAGTTAAGTGACTGCCCATGCAGCAGGCGAAAACCACCAGGACATCTTTCTCCGTAGACTCACTCGTGTCGCCAACAAGACCCGCAACGGCTGCTCTTCCGGTGCCGCTCTTCTATAATGGATTGGTATATTTTCCTCATCCGGCCGGACTAGTGCCCGTCCTCCCTCTGACATCGGGCCCTGTTGTTTGTCGAACACCTCCCCGGCCTTGCCTCGGACCTTCGGCATCGGCTTTCCCCGGTTCGGTTTTAGGTCTTCCTGGACCGAAAGAAGGAGTGTCGCCCTTCGATCTAGAATCTGAACATTCCTGCTCTGGACTTCCACATCCCGATCGGAGTTCTCCTTCGGAATCTGTATC…
	Gsx	Gsx	CSCU010281		ATGTCACGTTCTTTTTTAGTGGATTCTTTATTAAGTAACCCTCCGGAAGAACCTAAACTTATTAATACTTTAAGAACACCTTGGATCGCTTACCCACGAAAAACTAACTTCTTCGAACGTTCCGCTCATCACCAAGGCCTTTGCTATTTAAAAAAAGGACTAGGCATACACTGTTGTCCAATTTGTATTCAGACAACTAACAACGTAGTTTCTAGCAACGGTAGGAATCAATCGAATCAATCTCAATCCTTGAGGTGTGCATTTCCTTATGCTTCTCTGTCTACGGGAGAAACTTCGCCTTCTTCTCAAGAAGTTCGAGATCGTCACGTGATTCATCAGGGTAGCAAAATAACATCGGGTTCATACGATGATAAAGGAAACTCAAGCAAATCTTCTCAA…
	unassigned	Gsx-like	CSCU008184		TAGTGAAGACAAAGATAAATTGGCAGAACGGTTAAATCTTCATCCTAAAAAAGTTCAAGTATGGTTCCAGAATAGGAGAATGAATTACAAGAAAGAGAAGAATGGCATGAGCACTGACACGTCAGGAGCTGGCCTCTCCTCCTCCCCCTCTCGCCTAGTTTCCGTTCCCACTTCAATTCCATCTCTTGTCATCAGTCTGCCATCCTGCAATTTTTTTTGGAAATTGTGGAGTAAAGAAAAACGGTCGAGAACCGCTTTTACTCGCCAACAATTGTTAACGCTGGAAAGAGAATTTAACGCAAATCATTACTTAAGTAGTGAAGAAAAAGATAAATTGGCAGAACGACTAAATCTTCAACCTCGAAAAGTTCAATGCTGGTTCCAAAACAGAAAGATGAA…
	Hox1	Lab-B	CSCU029776		ATGGTAAAAAATGTGAATAAGACCGATTACGGTTTTAGTGGTGGAGGTACGGGCACCAATGGGGCAGCTGCAGGTCCAGGTGGAACAGGTAGGACCAACTTTACAACAAAACAACTAACAGAACTCGAAAAAGAATTTCATTTCAACAAATATTTAACAAGAGCAAGAAGGATCGAAATAGCCACAGCTCTTCAACTAAATGAGACCCAAGTCAAGATATGGTTCCAAAATAGAAGGATGAAGCAAAAGAAAAGAATGAAAGAGGGTTTAGTACCGCCGGAAAATCCGACGGGTGACGTTACAACATCGAATTCGGGTCAACAAAATCCAACAGTTTCACCTAATTCGGGAGGAACAGCGACGACGCAAAAAGATTGCAGCCAATGA
	Hox1	Lab-A	CSCU023119		ATGGGTTCTCTTCTATGTCTCTCTCTCTCTCTCTCCTTCTCTCTCTCTCTCACTCGTTCTGCCTGTCTGTCTGTACCATCAGTCAACAAGAGTGACTACGGCTTCACTGGTGGAGGTAACCAGGCTTGTGCAGGTGCAGGGCCAGGATCGGGGCGTACGAATTTCACGACCAAACAGTTAACAGAACTTGAGAAAGAGTTTCACTTCAACAAATATTTGACGAGGGCAAGAAGGATCGAAATTGCCACCGCCCTTCAACTTAACGAGACTCAAGTGAAAATCTGGTTCCAGAACAGGAGAATGAAGCAGAAGAAGAGGATGAAAGAGGGCCTGATACCCGGTGAACCCGCCTCGAAGGAAAACAACAGCCCCACCTCATCCTCAAGCCCTCCTAACAGT…
	Hox2	Pb-B	CSCU016897		GAAAATCCAGATAATGGGATGCCTCGTCGACTCCGTACAGCCTACACTAATACTCAGTTATTGGAACTGGAGAAAGAATTCCATTTCAACAAATATCTGTGCCGTCCCCGTCGCATTGAAATTGCTGCATCTTTGGATTTGACAGAACGCCAAGTAAAGGTGTGGTTTCAGAATAGAAGAATGAAACATAAACGACAATCTATGATGAATAAAAACGGTGAAGATAAAAGTGACAATGAGAGTAATGAAGCGGCGACAGAAGGAACGGGTGACCAGTCTTCCGAAATCAAAGACGTAGCTGATGAACGTTCAAGGACTCCAACAATCCAAACCGATAGTCCTCGAACAGAAGGTTCTCGAGACCAAAAAATTGGGATTGTTAATAACGAAGACAGTATC…
	Hox2	Pb-A	CSCU010695		ATGGAAGAGAAAGAAAGAGGAGGGGTGGAGAGAGGAAGACAAGAAATCTCTGCACCTTTCTGGATTTCGACTCCAATCTTCGAGATCACTTGGGAGCAAAAGGGAAACGGTGGAGAGATCACGAGCGTTACTATGACAACGATTGGAAGAGACAAGAACAACGAGAATGGGATGCCACGACGTCTTCGAACTGCTTACACAAACACACAGTTGTTGGAACTGGAGAAGGAGTTTCATTTTAATAAATATCTGTGCAGACCCCGGAGGATAGAAATTGCAGCATCTCTGGATCTAACAGAGAGACAAGTGAAGGTGTGGTTCCAGAATCGTAGAATGAAACACAAGAGGCAAACTATGATGAACAAAAATGACGATAAGAATGGGGATGCGGGAAGTGAT…
	Hox3	Hox3-A	CSCU005339		ATGGCAGCTTTACTTAATTTAACAGAACGCCAAATAAAGATTTGGTTTCAAAATAGAAGAATGAAGTTCAAAAAGGAACAAAAAAGTAAAGGGTTATCCATAGATGATAGAGCACCTAGTCCGTCATCTGGAGGAACCGAAGGATCTCCACTTCCTCAAACACTGTCTCCTATCGGGCCATCTGTTACACCTCAGTCTACAACTTTAGAAACGAGTGATATGGCGATGCATCATTATCACGAACCTGACAATGCTGAGGCTACAGACTATACATATCCTTTGCAAACAGGTCATCACATCCAAGTTGCACCATTAAGGCATTCTCCACTCCATTCGCTGAAACATCCTGCACAGATGGCAATGATCCAAGCACCATTAAATTTACACCATCATCCTGTT…
	Hox4	Dfd-A	CSCU010691		ATGATCATGAGTTCGTTTTTGATGAACTCTCCTGCGTATGCCGACCCGAAATTTCCACCCAGCGAGGAGTATTCACAGGGCAACTACATCCCCAACCACGCAGCCGACTACTACGCGCCCCCGCCACCTCAATCGCATCCTTACAGTTACGGCTGTGTCCCTCATGCAACCTCCACGCAGCAGACTTTCGGCCATGAGGCATCACAATACAACCACCACGCCGGTCCCCAATTCCATCAGCAATATCATCAGCAACCGTGCGGTTTGGCGGCGCCCCAGGACGGCAACAGGAGCCAAAACTTGGCACGGGGGCCCCAACTACACCACCAAGCTCAACAGGAAGCGGAATGTAATACAAGTCAACCCCTCATCTACCCGTGGATGAAGAAAGTACACGTC…
	Hox4	Dfd-B	CSCU005342		ATGGAACCTAAAAGACAGAGGACAGCGTACACTAGACATCAAATTTTAGAACTTGAAAAGGAATTCCACTTCAACCGTTACCTGACGCGGAGGAGAAGAATCGAAATAGCTCATTCCCTGTGTCTCAGTGAAAGGCAGATAAAAATATGGTTTCAAAATAGGAGAATGAAATGGAAAAAAGACAACAAATTACCGAACACGAAAAATGTTAAAAAGAATCCAAATAGAAATCAGAATTTAGCTGCTATCAATAATCGTAATCAACAGAATCAACAGCGACATCAAGCACCACCACAGGCCCAACAGCAACCTCCATCTACATTGCCGCCACCTCATCATCCACCAACACATGATCCAAAAGACGACTATGGTCTTACAGAGCTATGA
	Hox5	Scr-B	CSCU005346		ATGAAAAATGACCGAGGGCGTTGTTGGAATTTGTCTACGTCGTATGTGCTGACGTTTAGTCTTCTCTTTGTGTTTTCAGACGGTGTCAACGCCATGGGTGAGACCAAGAGGCAGCGAACATCCTACACACGCTACCAGACTTTAGAATTGGAGAAAGAGTTTCATTTCAACCGTTATCTGACGCGGAGAAGAAGGATAGAAATAGCTCACGCTCTATGTCTATCTGAACGACAGATCAAGATATGGTTTCAGAATCGACGGATGAAATGGAAGAAAGAGCATAAGATGGCCAACGCTGTGCCACCACAGATACCTCAGATGATGCCAGATCATCATCACCATCTTCACAATGAAACCAAAGCTTAA
	Hox5	Scr-A*+	CSCU010690		TCACTTGCCATCGTCGTCGAGTATCGAGTCAGTCGTTGCTTAATTTTTCCCGATTCCTGGACAATTTCCCGAATCTTTTCGTCCGTTGTGATTATGTACTTAACCTTTTCTCCCGTGGTGGCCAGGTTGCCATTGGTTGGCAAGGAGGACAAACACTCAGCGGCCATAATTCATCAAAATAAGCGGAGAAGTGTCACGGTGTACACAAATCAAGAGAGACACATGAGCTCTTACCAATTTGTGAATACGTTGACGTCCTGTTATGGCCAACGGGGCCAGGAGACGTCGAATCAAGACTATTATACACCTCAAGTGCAGGCTTACGGTGGCTGTTACAGCGGGCCCGGTTCCCCCGTTCAGCAGTACGGCTCTTACGGACAACACAGCATACCCCACCTT…
	Hox6-8	Ftz-B	CSCU005348		ATGAGCACACATTTCAGTCATTTTTCGACAACTAATTGGTCGGGATATAGCGGACCTCGTGATCACCATCATCACCACTACTATGGGGGAAGTTGCATTAACTATGCCGAGTCCAACCATTATACGTCTCCATCACCACAATCTCACGTTCCCGTTCATCCTTATCCCAGTAGGTGTCCCAACTATATCCGACTCGATTCGGTCGGAGGACATCAAAAGGAATATCGGACTACCTACGATAACAACGCGATCGAAACATACGATCACAACATTCAAGCAAACTATGAAGTATCAAGTCCCGGAGTACCGTCCACCACAGAGTGTCCACCCGATAGAGATAAACAATATCCGTGTCCAATTCAACAACAATACGACGCTCATTCATGTGTAGTGCCTCAA…
	Hox6-8	Ftz-A	CSCU010689		ATGGGGGATGTGTGCGTGGGTTGTGTCGGGGTGAAGTGGGGGATCACAAATCATCCCCGGCTACCAGTCCCCGCCATTATGAGTTCGTATTTCGGCAATGTTTCCACGTGCTCTTGGACTTCTTGCGCCCTTCAAACGTCACACGGGCAGAGTTACGTGCAGGAGAACAAATATTACATAGGGGACCAACGTGGTCCCTACCTGAATCCCACTTCCGACTATCGATATCCCCAGAGTTACGTGAACCAGGAGCACGCGAATCAGGAGCCTTTCCTGTCTACGGAAACAGAACCCTGCTTGCACGGCTACGCCAAAAACTACGGGCCTACCCCACACGAAGCACCAAGGGCCCCACAGTCGCAGATACAACAACAACAACAACAACAACAACAACAACAC…
	Hox6-8	Antp-B	CSCU005351		ATGGATAAGAATGGACACCTGACAACAATAATTAATGATAAACGAAAGCGCGGACGCCAGACCTATACACGCTACCAGACATTGGAATTGGAGAAAGAGTTCCACTTCAACCGCTATCTGACGCGGAGAAGAAGGATAGAAATAGCTCACGCTCTATGTCTAACGGAACGTCAGATCAAGATATGGTTTCAGAATCGGAGGATGAAATGGAAAAAAGAAAATAAAGCTAAACTGGAAGCTGGCCTGGCATTAGGGCCAGCTCCACCGGAACTAACACACGTATTAGATCATCGCCCAACCCAATGA
	Hox6-8	Antp-A	CSCU010688		ATGGTTATCTTGTCTTTTACAGAAAGGAAAAGAGGGAGGCAGACATACACCCGTTACCAAACATTGGAATTAGAGAAAGAATTCCACTTTAATCGATACTTAACCCGGAGAAGAAGAATCGAAATAGCTCACGCCCTTTGCTTAACCGAACGACAAATCAAGATCTGGTTCCAAAACAGAAGAATGAAGTGGAAAAAGGAGAACAAAGCCAAACTGGAAGCGGGACTTTCAATGGGAGGACCTACACCTGAATTAACACTGAACAATGATTTAGCATAA
	Hox6-8	Ubx-A	CSCU030008		ATGGCACACGCCCTATGTCTAACAGAAAGACAGATCAAGATATGGTTTCAGAATCGAAGGATGAAACTGAAGAAAGAGATTCAAGCTATCAAAGAGCTAAATGAACAAGAAAGACAGGCACAGGCAGCTAAAGTAGCAGCACAACAGCAGAAACAACCGAAATCATCGAGCAGTAGCAATCAGGCATCTGCAGGTTCCAATAGCACAGGATCATCAGCTACTAATTCCAGTAGTACAGCCGTCAAAACGTAA
	Hox6-8	Ubx-B	CSCU020689		ATGGCACATGCCCTGTGTCTGACAGAACGACAGATCAAGATCTGGTTCCAAAATAGGAGGATGAAGTTGAAAAAAGAGATCCAAGCCATCAAAGAACTGAATGAACAAGAGAGACAGTCCAAAGGATCTTCCCAAGGGAACCAGAATCAAGGATCGACAACTCCTGCACCTGTTACAGGACACAGTGACGTCGGCACTCCTGGTAAAACGTAA
	Hox6-8	abdA-B	CSCU004419		AATTGTTTTTGTTAAATAACTAAAACTTGTTAATTATATTTTAATAAGTTGTAAGCTTAAGATTATTTACAATTTGATATTTTTTATGGTTTAAAAATTCTATTCGCTGATTGTATGCATGAGATATTTTTATCTTAACACGACGTTAATCAGTATCATTTAAAAGATACAACGTAGTTGGAATGGTTTAAACATGTGATATCGAATAGTTTATCCGAAAGTAGGATGAGAAATTTCTATCGCACTTTCAAATCAGATGCTTGACAAATCGTATACTGTAGTAGACAAACCAGAAAGAAAATTGTCCCCACGATGGACGTACGGCGTTGTAGATTGTACAAGGCTGTTAAATGCCAAAGCTCGTAAAGTGTCGGATTTTATTGTAGCTATGAACATGCT…
	Hox6-8	abdA-A	CSCU020691		ATGGTAAAAATTTCTTTTATAGGACCTAATGGTTGCCCACGACGAAGAGGTAGACAAACCTACACACGTTTTCAGACACTAGAGCTAGAAAAGGAGTTCCACTTCAACCACTACTTGACTAGAAGGAGAAGGATCGAAATAGCACACGCCCTATGCTTGACAGAACGACAAATCAAGATCTGGTTTCAGAATCGACGTATGAAATTGAAGAAAGAGATACGTGCTGTGAAAGAAATTAACGAACAAGCAAGAATAGATAATCGTGGAATTAAAGAATCGAAAAATCAAGACAAGATAACAGACAAAGACGACTCGTGTCAAGTGAAACCAGCCGTCCAACAATTACCAAAAACAGAATTGTTGTCACAGAAAGGCGATCAGAGCCTTACTAGTTCACCG…
	Hox9-13	AbdB-B	CSCU004421		ATGTCATATATTATAGTTTCGACATCTGATTCAGTGACAACTAATCCACTGGAATGGACGGGTAATGTGACAGTGAGAAAGAAACGCAAGCCCTACTCCAAGTTCCAGACATTAGAACTTGAAAAGGAGTTCCTGTTTAATGCATATGTTTCAAAACAAAAGCGTTGGGAACTGGCACGCAATCTTAATCTCACCGAAAGGCAAGTTAAGATTTGGTTTCAGAATAGGAGGATGAAAAGCAAGAAAAGTTCTCAAAGAAATTCTGAAAATAATCAGAATAATCATAACACGGGATCAGGTCAAGCAACTAATGCTAAGTGACATATACGTATTGTCACTAAAAGGCAACCTATGCTGTCCAGAAGAAAAGACAATATATTATATACTGTATGTGTGTAT…
	Hox9-13	AbdB-A	CSCU028980		AACCACACCTTCTAGGCCTCGCCATAGGGACCGGGAGAAGATGATGAACGGCTCCCTATACGAGGACACGTCAAACAGTAGGTCGAGCCTGGACACGGTGGCCACCAGTCAACAGCAGGGACCGCTGCACATTCCAGCCAAGAGAGTGACCGCTACAAGTTTGGCAGTGTCGTACAGCCACCCCGAATGCGGAGGAGTGGACACGACTTCGGCTGGTGTGATACGTCACAGCCACAGCGGTCAGACGTGGGGATATCCCTCGGACACTCACGCAGCATTCGATCACTCGCAGTACAATCAGACCTTGTGTAATGTGCGCGAGAGCATGGCACCCGGATACTACTACAATGACCATCCTGGCAGAGTGACTGCCGACCGAAAACCGCCACCAATCAAGCT…
	Meox	Btn	CSCU005132		ATGCGCGCTGCCGGGGAAAGAACGCGGACGGAAGCTATCGGGTTTCTCGGGCAGGTGGTCGAGTCCCGTTCTCTCCGGAACGCCGCCTCCCCCTTCCGTCTCCCGTCCCGACCGGAAGTTACGTCAACGTCATTCGTTGTCATCTTCCTACGGTGGTGTTTAGGACGCGGTTTCAGTCCCGTCCTTGGGTCTCTTCCGCGGACGGAATTCCGGAATCCTTCCGATCGAGACGCTTCCGGGTCGGAGGGGAAGGGTCGGCCGTATCCGGTTTCGGCGGGACGCCGGTCCGTCCTCGGTGGCGGCGCGCCCTCCCACGCGTCACGTGTCGACGGCGTCCGGGAAGAGGGTCGGCCTCAGTGGCCGAGAAACCTTCGACCGACCGAAGACATGGACTCGACT…
	Mnx	Exex1	CSCU004049		ATGCCCGCAGGATTGACCCATCAACGACCATTTGCCATGGGTAAAAGTCGAAGACCAAGAACCGCTTTCACAAGCCAGCAACTTTTGGAATTGGAAAACCAATTTAGGTTAAACAGATATCTTTCTAGACCTAAAAGATTCGAAGTAGCAACAAATTTGATGTTAACCGAAACACAGGTAAAAATTTGGTTCCAAAATAGAAGAATGAAATGGAAAAGAAGTAAAAAATCTCAACAGGAATCTAAAAGCAATAATGAAAAGTCGGATAAGAGAAATCTGGATCGAAATAAATTAGAACACGATTCTCCTTCGTCTAGTGATCAACTTCGAAATAACGGAGATTCCAATCAAAATGAAGGGGATGATAAAAAATATCAAGATGATGAAAATACTAGGAAT…
	Mnx	Exex2*	CSCU030254		TACGAATGGGCGTGGTTTAAAATAAACGCTTTATTTTCAGGTCAAACACCTCTTTTAGGCAAAACTCGTCGACCGCGAACTGCGTTTACAAGTCAACAACTTTTAGAATTGGAAAATCAATTCAGAATGAATAAATATCTTTCCAGGCCGAAACGTTTCGAAGTAGCAACTAGCTTAATGTTGACCGAAACTCAGTCTTACGAA
	Abox	Abox	CSCU005126		ATGTTATTTCGCAACAACCTAAACGTTTCGTTCTTTCGCTTCTCTTCCGATTTTTCTTTTCGTTTCTCTCCTCCTAAGCCGGCCGGAAGGAGGCCCCGAAAACCCGGAGTGGAGAGGAAACCCCGACAGGCCTACAGCGCCAAACAGTTAGAACGGTTGGAAGCCGAATTTAAGATAGACAAATACCTGAGCGTCAGTAAGCGGATGGAGTTGTCTTCCGCCCTCAATCTGACCGAAGTCCAGATCAAAACCTGGTTTCAGAATCGAAGGTAA
	Barhl	BarH1*	CSCU016161		CTGTTATTCCGGGCGGAAAATAAGATGGAAAATTATGGAAACATAATTCTGAAATGTCTGTATCTTCAACTCTAAAGATTTCTTCAAAATGCATTCAGCATTGGAAGTAGGATTTGCATGTTGATGTTAATGCAGGAGGATGGCATCTATGTAGATGGAAAGAACTATGTGTGGGAGGTTACGTGTCTGGAGATTTGATTTCCAGTCCGTTTTCTCTGTTTCTCTTTTATAGAAGAGTCCATTAAGAAGGTCAAACCACATCCAAGGTTAGAATAGGGTGGAAGAGGTCAAAGTTATGGAACTATCGTAAAAGGCGTTGGAAATGTAAGAAAGGGATCTACTCGAAGAAGATACTTCACTCACAACAAAGATCGCCTGGGGAATTAAGCTTCCGAAGTT…
	Barhl	BarH2*+	CSCU016162		CTCGACGCAGAAGTGCAGCTGGGTTGTCCATACTGCGGACTTCTTCCGATGGCCGTGGACTTTGCAGTGCCCGATCTTCATCAACAAATGCCAGACAGATTGCCACACGTAGACGACGGTACGCAACGCAGCAAACCTACAAGCCCTCGTGTTACTTGTTCACTATCGCCATCGGTGACTCCACCGTCTTCTTTCTTCATCAGGGACATACTCAGCGATCCAAGACCCTTTAAACCCGTTTTTAGCCCTGCTGGAGAAGCCGCATTATCGCCTAGGGCTGCAGATTCTCCCAATGCTGCTGCGGGGGAACCATCCGCACCCGAACCTCAGGACTTAACAGTAAGACTATCTGTGCCCAAAGCCGATGACGAAAACGCAAGGATAGCCGAACGTGATCGT…
	Barhl	BarH3	CSCU014407		TTCTAACCAATAGGAAACGAGAAACGAGGAGAGGTCAGAGCCGTAAAATGTTTCCCCTCCAATTGAAGAATGGTTTTAGAAAAGATGAAGACGAAAGAATGCTTTGCAGTTTCCAGTTCAACTTCGTCTTTTCTCATCAAAGATATTTTAGCAATTAATTCCAAAAATGAAACCGCGGGAATGTGTAACGAAGATTTTAAAACTGAAAAAACACAAACTGCTCCTTTTTTGAAGTGTAGAAAACCCAGAAAAGCCAGGACGTCATTCACCGACTATCAGTTACAGATATTGGAAAAAAGTTTCCATCAACAGAAATACTTAAGTGTTCAGGAAAGAATGGAATTAGCTAAAAAACTTAACTTGACAGATACACAAGTGAAGACTTGGTTTCAAAACAGA…
	Barx	Barx*+	CSCU024305		ATGATATCGTGCAACGCATCTCCTCCTCAAGTCCTTCCTCAAGTTGGCGTCACTTGGAATCCTACAACAGTTCAAGCTTTCGTTCCTCAAACTTCTTCTATACCCGAACCTCAAGAGAACCAACAGAAAACTGAAAAATTGAACTCGGCTACAAGAAAGGTGCGAAGGAATCGTACCGTTTTCACTGAATTGCAATTAATGGGATTGGAACGAAGATTTGATTGTCAAAAATATCTTTCGACACCCGACAGAGCCGAATTGGCCCGAGCTCTAGGCCTGACTCAACTTCAAGTCAAGACTTGGTATCAGAATCGTAGAATGAAATGGAAGAAACAGGTGAGTTTAATTCATCGTTAG
	Bari	Bari	CSCU018911		ATGTTCCATGTGAAAGGCATTGTAGAAGAAACGACGACTTCCGATAACAATTCGGATAGCACAAAAGTCTCTTCCGATCACGAAGGATCTACGAAAAAACAGAGGAGAAGAAGGACGGCCTTCACTCAAGCTCAACTAGCCTATCTTGAGAAGAAATTCCGTTGCCAGAAATATTTAAGTGTAGCCGATAGAGGGACTGTAGCCGAAACTTTAAATTTAACTGAAACGCAATTTCAAGGAAGTAATCTTGCAGAAGAAACTGATAATCTAAACTGA
	Dbx	Dbx1	CSCU006505		ATGCTTTTCGTTTCAGGTTCTAATTCGGGCCTAACGGTGACGGGAATAGCGGGATATGCCACCATGGCGGGAATGAACGGAGTTAACGGAATCGCTGGCGTGACCTCGACTTCCGGGGTGACGTTTCCTCTTCCGGCAACTTTTCCCTGGGCTGCGGCGGCCAGAGGTAAGCCCAGGAGGGGAATGATGAGAAGGGCCGTTTTTTCGGACGCTCAAAGACAAGGATTGGAGAAAAGGTTTCAAATACAGAAATATATCAGCAAACCGGACAGAAAAAAATTAGCGGAAAAATTAGGACTGAAAGATTCGCAGGTGAAGATTTGGTTTCAGAATCGCAGAATGAAATGGAGGAACTCGAAAGAAAGAGAATTGCTATCTTCCGGTGGTTCCAGGGAACAA…
	Dbx	Dbx2	CSCU021006		ATGTCTGTCATAAGACGTTCTCATGTCGTTGCTTCACCCTTAGGTAATCATCCGGGTCTCGGTGGAGTAGGTACAACTTTTCCAGTTCCTGCGACGTTTCCTTGGGCTGCAGCAGCTCGAGGTAAGCCCAGACGAGGAATGATGCGAAGAGCAGTCTTCTCCGATGCACAACGACAGGGTTTAGAGAAGAGGTTTCAAATACAAAAGTACATCAGCAAACCCGACAGGAAGAAATTAGCTGAAAAATTGGGACTTAAAGACTCGCAGGTCAAAATTTGGTTTCAAAATCGTCGAATGAAGTGGAGGAACTCTAAAGAGAGAGAACTTTTGTCGGCAGGAGGTTCGAGAGAACAGACCTTACCTACGAAACACAATCCTAATCCCGATCTTAGTGACGTC…
	unassigned	Dbx-like	CSCU010692		ATGGAAAAAAGATTCAGCGTTAATCAATACATAAGTACTCCAGAGAAAAAGATATTGGCACGAGAACTAAATCTTGACCCCGAAAGAATTAAAGTCTGGTTCCAAAACAGGAGGATGAAATACAAAAAATGGAAGACGAGCATGAGCACGAGCACGAGCCCTGATAAGTCAGAAGCTGGCCCCTCCTCCTCCTCCTGCTTCCTAGTTCCTGTTTCCAATTCAACTGCATCCCCCGTCGACAGTGTGGCGACGATGGGGCCATCCTGCAATTTTTTCGAGAATATTCAAGTGGCAACATCATCTGAGATTAGTTGGGTTAGAGGATATACTTGGGCCTACCAAAATCAAGCGCCTCCATACCAATCTTTCACCCAGCTAAGACCATTAAATCATCAAACA…
	Dlx	Dll*+	CSCU004046		ATGAGCGCATCCCCTTCGATTATGACATTATGGCCGCTAGAGGCGACACCGTCGATGCTAGCCGGTACCGGTGGACTCTATCGCTATCTTATCTTCTTCCATCAACACCGCTTAGTTTGGAAGATAAACTGTCAAATATAAGTAGAATCGATGAAAGCAATTATTTCTACGATTCTTCATCTTAATAAAATGGACGACAGCGAGAAGAGAATCGAGTGGACACCTTTAGAACATACCTACCGAAATTTATTTATGTGCGTAAACACCTTTGTGCATCGATCGAGGGGGGAGTGCCGGACCCCTCGAGTGGGGCTACCAGGCGTCTATGAGGCCCTGCCGGCCTTAGATAGAAGGCGCCAGGTAGGTGAGGCCGCAAGGCTAGGAGAGAGGAGAACCCGA…
	Emx	Ems1	CSCU001125	156 bp insertion	AGCAAATAGCACGTTTCGTATAACGCATTTAGAGTTGGCTCGTCCAATCGGGAGTCTGCATTATCGTCTATAACATTCTTAGTGCGGTAATTAGCCTATCAAAATACCAGAAACGTCGGATAATTATCGACTTGAGCTAAGATGAAGTGAAGCTGAAGCTGAAATAACACACACACACATCAGGGCCGGCAACAGTCGGCATCGCATTACAGAATGATGCCTCTCGCACCCATTCCAGTTCTACCTGTATGCTCCAAACCGAAATTGGGTTTTTCTATTGAATCTATCGTTGGTAAAGAATCGGGCGAAACTTCACCCGTACGGGAATGTAATAGAAATGAAACTAAATCACTGAGTCCACCACCCGCTCACGTTAGGTCGCCAACGCATTGTAGGAAT…
	Emx	Ems2	CSCU022596		ATTAGATTCAGTTAATTATTAATACTTATTAAAGATTATAGATTATTTTATAAACAACTATAATAGTAATACCTCAAAATGGAAGAGATATGACGGAAAGTGTGACATATCGTCGGTGTTCAATTGCTCCTCCTATTCTCTTCGTAAACCAATAAGAGATCTTTTAGAAAGCGTGTCTACAATCGACCAATAGAAGGTCGCGTTTCTCGGAGAAGTGGCATCGCCTCAATTATTTCCAATTATTCGCAGGCCGCATCAAATGAAAGACATTAACTGGAAAACTGTCCAATCAAATGTTTATATTAGCTCCAATAACATTCTTACAACAATAATTATCCCATCATAATGACGGTAAGTTGTAGCTAGAATAGGTGTTGCTGCAGTGATGCCAAGTCGCAG…
	Emx	Ems3	CSCU001126		ATGATAAGAGCAAATTACAAAGCTGCCAGTGTTGTGGTAGGAACACAATATATATATTATAACACATTAAAAATCATATGTATCTTTACAGGTCACGATCCTACAGCATTTCTCTTTCATCCGTTCAGAAAACCAAAAAGGATCAGGACAGCATTTTCACCCTCTCAACTACTAAAGTTAGAACACGCATTCGAGAAGAATCATTATGTAGTTGGAGCTGAGAGAAAACAATTGGCGCAGACTTTAAGCTTAACTGAAACTCAAGTTAAAGTTTGGTTCCAAAATCGAAGAACTAAGCATAAAAGATTGGCACAAGAGCAAGAAGAAGGACAAACAGAAGCATCGAATTCTGAAGAAGCGAACCAATCGGTACCTTCTCCAGACGAAGATTCGAATGAA…
	Emx	Ems4*+	CSCU018964		AAAATATGATACAATGCTAACTTATATACAGAAGAGTACAACATAACAGGTTTAGTTGCTTCTTGTATTTAATTCTATAAATACAGCAGATATACTGTATTTAGAAAAATGTATTTATAGATAAAATGGAAAAAAATGCACGGTTATAAATTATAGCTTGAAACGAACTATATATTTAGTTTATGTATAATTCAGTTGCTATAACTTATAAACAGTTGATAATTATTGTAATTAATAGAATTTTCTTCAATTGACATAGGTCCAGATGGATCCAGTTTTCTGCTTCACCCGTTCAGAAAGCCAAAGAGGATCAGGACCGCATTTTCACCTTCTCAGTTATTGAAATTAGAACACGCATTCGAAAAGAATCACTACGTGGTAGGAGCCGAAAGAAAACAG…
	En	En1*+	CSCU022508	Engrailed	GTTTTTGATTCTCATCTTTCGATCGGTGGTGCTACTGTAGCCATTCAATATTTGAGAAAGTCGCTTATATTCACTAGAAGATCAAGTACTGGGTGTATAGTATTGGGTTCGATTAGGTTTACTGGCCTAATTCCTCTTCAATACCTCTGTTCGCAGGTAAAAGTCATCCCATTGTTCCTTAGAGATTTAAAAGTGAGAAAAGGTAGGCCTACACGTATTAAATTTTCAATTAAAGCCTATGGTGAAGGTTATAGAAGAGTAAACGTCATACAATCGAATCAGCGCATCCTTTACCTCTTAAAGCAAGAGAGAGACCAAGCGGTCGATGGCGGGACAGTTGTCGAATTAATGGTCCGTAGTGTCGACACGGCCGTATCACCAAGACCAGACTATACTCGG…
	En	En2	CSCU008610	Engrailed	ATGGATGAAATTTATACAAATATGCAAATGTTTTCAGGTCCACGATCCAGACGATCAAAAGAAAAGAAGAAAGCCGACGAGAAAAGACCAAGGACAGCATTCACTTCCGATCAATTGGCCAGGTTAAAAGAAGAATTTCAAGAAAATCGTTACCTAACAGAAAAACGAAGGCAATATCTCGCGAGGGAATTAAAACTAAACGAATCACAAATAAAAATATGGTTCCAGAATAAAAGAGCCAAGATTAAAAAAGCCAGCGGTCAGAGGAACCCTTTAGCTTTACAATTAATGGCTCAAGGACTGTATAATCACAGTACGAAACTGCTAATGGAAGAAAATGGAAGAAAGAATACCTCATCGACGGCATTATAG
	Hhex	Hhex*+	CSCU009121		CAAGTTATAACTATTCAAAATGAATAATTAAATATAATATTTGTTATTAAAGCCGAACCACCTCGTCCGGTTTTGTGGAGTCATATACTTCATAGGAACCAACAAAAAAGGAAAGGAGGACAAATTAGATTTTCTACAGAACAAACGTGCAAATTAGAAAATATGTTTAAAGCTCAGAGATATCTTTCACCACCCGAAAGGAAAAAAATGGCTAATATTTTAAGATTAACAGAAAGACAAGTGAAGACTTGGTTCCAAAATAGAAGAGCAAAATGGAGGCGTTTAAAACAGGAAAATCAACCTTTTTATCCGGAGGATCAGGTGAACCCTGCACAGTCAACAAACAACGGAACAGATCGTATACGTCAGGAAGTGACTTCATCTTCAACCAATCCTTGA…
	unassigned	Hhexl*+	CSCU000795		ATAGAATTTAATTTCTGGCAAAATTTGTAAATACTGAATCTATGAAATATAATTACAAGTATATATTACAGTAATTATTTTGCTGATTTTTCTTATATTTTTTTAATATCTTTCTGATATCTTAAGACTTATTTTTCTAGATTTTACTAATAAATTTAGTGTGTTTACAATATTATGCAAAAGTGTTTACATAATTGGGAATTCATTGATTTTATAAATTATGTTGCATCCTTATGAAAAAGTGAAGTGAATTACATCTTTTTTTAATATACAAATTTTAAAACATGTTCTTTTTCATTTTAGTATAAATTTTATATTTTCTAATAATGGGCATGTTCATTGAACAAAAAGTATGTTGTGCTTTAGTAGTCTAGCACTGTTACAGTTGGCTAGATGTGT…
	Hlx	Hlx	CSCU015122		ATTACAAATTCGAAAAGCTTTTTATTCATCAATAAATTACTATTAGCGTTAAACGAAAAAGCATCTCGTCCCTCTTAGCTGTTAATGTTTGCTTATCATCCGTTGCCACCGTCAACGAATACATCAACAAACTTTGCCTGCTGTGACGTAAATGCGCATGCGTTCTACCTACTATCGGAGCGACAGCCAAAAGCACGTGTTAGTATTAAGTCGGTGTAATTTCCCATCATGGTTTCCGTTCAGCCGACTTCCAGCGCTTTTAAAAAATCTTTCACCGTCGCAGAAATCCTTTACGATCGCGATAAGGCCAAAACCAATTCTAACTTATATTATTCCGACAGAAGCGTTCGCCCTAATAACAGAGATGAAATGAATAATGATCATTTACGACGTTCCTCC…
	Lbx	Lbx1	CSCU006313		ATGCAATTATTGTCACACTACAGACTTTTACCTGTTCATCAGATTTACACCTGTTATGACAATAGTGCGACACACGATAAAAATCTCTCGATAGGGAGAGAGTGGGCGTGGATTACGGTCACGGTGCATTCGTTTTGCTTCTTCTCTAATTCGTTTCAAGATGATCCAATAGAAATGAAGAGGGGCGTGGTTTATAACGGGTACAACCCTTTGTTTACGAATGTGTCACAAGATCATCTGAATTTGTTTAGCAATCGTCAACAACCTAAGAAGAAAAGAAAATCGAGAACAGCATTCACCAATCATCAGATTTTTGAATTAGAGAAGAGGTTCCTTTATCAAAAATATTTATCACCAGCTGACAGGGACGAAATCGCCCAATCTTTAGGATTAACAAAT…
	Lbx	Lbx2	CSCU026705		ATGGAAAAATCTTCAAGAGATCATCTGAATCTCTTCAGTAATCGACAACAGCCAAAGAAAAAGAGAAAATCCAGGACTGCTTTTACAAATCATCAAATATTTGAACTAGAAAAGAGATTCTTATATCAAAAATACTTATCACCAGCAGACAGAGATGAAATCGCTCAATCGCTGGGTCTTACTAATGCCCAAGTCATAACATGGTTTCAGAATCGGAGAGCAAAATTGAAGAGAGATATGGAAGAATTGAAGAAAGATGTTACAGCTGCTAAGATTCAACCCATTCACTCAGCTTTACTCGACAATATAGAAGATCTCACTTTGTTAAAAAAGGAACTACATAAAAAGACTAATTGA
	Msx	Msx1	CSCU016297		TCAAGGTGTTCGATGCATCGGAGAAAGTTAGCATGCGGTTGGTGATAGAATGGATGTCGTCATGTCCACGAAATCTTCCAAATCTATATCTTTCTCGGTGGATTCTCTTCTCTCCGATCACGTGACTAAAAAAACTGATGCAGAATCCCAAAATCCCAGGCGCCTTTTTACCGTAGAGGGTCTGTTGGATGCGGATGGTATTAAAACAAATGGGATATTGGAAAATTTAGCAGATTACGGTACTTCTTCATCTGGAAGGCAAATTATATCCGGTCAGTCTCCTATTCCTACACCACCCGCTTGGGTTCATCCCCTAGGAACTACTATACCTTGGTTGCAAGCAGGACGTGCATTATCGCCGCCTAACAAACCGGGGGAACCACCCAAATTACCAGCAAT…
	Msx	Msx2	CSCU006456		TGGAGAGATCATTTCGTCAAGCGACGTTCTCCGTTTCTAGACTCTCAAAATGTTAAAGTGGCCCCATACTCGCTAACAAGACATCGGAATGGATTCGGATCTTAATCGTTTATCACCAGAAAAGTCGACGGAATCAAACCAGAAAGCGTCATCAAGTGGAGCTAAGTCTATATCATTTTCTGTAGCATCGCTTCTGGCAGGATCCAAGAATGCAAACGGTGATGCCGCTCCCAGTAGATCTACCCACCTGAGATTTGCTACGCCGACTCGATTTTCTGTAGAAGGACTTCTTCGTGCTGATCCACTCTTTCATTTAACCGGAGTTCCTCGTCCTACTCCAATTTTGGACGGGGTTAAACTGTCTTTGGCGCCACAGCAAAACATTGTGACTCCTGTCAC…
	Msx	Msx3	CSCU008264		ATTTAAATCATTGCTAACTTTCGATTAGGCTTTATTAGAACTTGTAGTTGTGGTAAATGAATGGTCTTCGGTTATTATCTTCGATAATAATTCACCTACGTGATAAGTTCGTTCCAAATTTCGTCGCTGAGGAAAACTGTTTCGAAATTGAACCAGGAGAACTTCCTAAACTTCCTCCCGTCAAGTGCCAATTGAGAAAACACAAAAGTAACAGAAAACCTCGGACTCCTTTCACCACTCAACAACTTCTAGCCTTGGAACGAAAATTTCGTACTAAACAGTATTTATCGATAGCAGAAAGAGCCGAATTCTCCAGTTCGCTCAATTTGACGGAAACCCAAGTGAAAATATGGTTTCAAAACAGAAGAGCCAAAGAGAAGAGATTAAAAGAAGCAGAAA…
	Msx	Msx4	CSCU008265		ATGAAAAATTACAAAGTTGGAGAATATTCGAAACTTCCAGCAGTAAAGTGCCCATTAAGAAAACACAAAAGCAATAGGAAACCTCGCACTCCATTTACTACTCAACAATTACTGTCATTGGAAAGAAAATTTCGCACTAAACATTATTTATCGATAGCCGAAAGAGCGGAATTTTCCAGTTCGTTAAATTTAACAGAAACTCAAGTAAAGATTTGGTTTCAAAATAGAAGAGCCAAAGAGAAAAGACTTAAAGAAACTGAACTAGAACGATTAGAAATGGCTGCAAGATCGCTCCATTTGAGAGACGTATCCTTTCATTTGGGACTATCGCCTTATGTTCTACAACCCACTTGGTGTCCTACAACCTACATCGATTCCTATCATTCCGACGATACTAGA…
	Msx	Msx5	CSCU009122		ATGTATGCAAAAACTAATGTGTTTTTACAAATTATATTAATACGAATTAACGTTTTTTGCTTAGGATCAGACAGTTCTTCGCCTAAACCAACACCTCTGACATGCCACCTCCGACGTCACAAGAGCAATAGAAAACCCAGAACTCCTTTTACCACTCAACAACTTTTGGCTTTAGAAAGAAAATTTCGTAATAAGCAATATTTATCGATAGCAGAAAGAGCAGAATTTTCCAGTTCCCTGAGTTTAACCGAAACTCAAGTAAAAATTTGGTTCCAAAATCGAAGAGCCAAAGAGAAACGACTTAAAGAAGCCGAACTAGAAAAATTACAAATGGGTGCTAGGCAATATTTACACACTCCCGTCAGTTTTAACTTAGCTGCCGGACGTCCAGCCGTCTAC…
	Msxlx	Msxlx	CSCU021922		ATGACTGCTAAAGAGTCCAACTTGCCAAAAATCAATGACCAAACTGGGTCAATTAAGAAACTTACTGATTTTTCTATCGATGCTATACTAAAATCAGAGTCCGAAAAGATCGATAATCAGGTTGGACCTTCTGAAGAACTTGATTCTCGTTTTGCTTGGTTGAAATGTTCAAGATATAAGCCACCAAAATTACCAAGGAAGAAAGAAATATACAAGAGGCGCCATTTGGGAAGAAGTGCCAGAATACCATTCTCCAGTCACCAAGTAGCCGCTCTCGAAGAAAAATTCCGATTAACACAGTACTTAAGCAGTTACGAAGTGACAGAACTCGGTCATCTTTTGGGAATATCGGAAATTCGGGTGAAGATTTGGTTCCAGAACAGAAGAGCTAGGCAAAGA…
	Nk1	Slou1	CSCU010836		ATGGATGAAATGCTGGCTAACGGTTCCTCTCAACTTCAAGAAAAAGATGTTGAAGATTGTTTGGCTAAAGGTGTACAACAACATACCCCTTTGGGTCATACACCTTTTTCGGTAGACGACATCCTCGACCCTAGTAAATTTACGGGTTCTCATCGACATTCTTCTAAAAATTCTTCAGATATAATTCACAAAACTGTATTATTAACAGCATACAGCGTCGAGTTATCTGTTATAAACCTTATAGTCTATTATACATATCAAGCAAGATCTGATAAGTCTCGTAATTCCTATTGCATTTGCATGCAACAGGAATACGATGACTATGTAAGAGAAGGAATTGAGGGTTATGCGGAGGAAGCTTCTGGAAACTCGCAGGAATACAATAACTATATAAACATG…
	Nk1	Slou2	CSCU013524		CAGGAGCTAACATCACTGGTCGAGACCTAAGCGCCTTATAGCTCCGCCTCAACTGATTGAGTATCACACGCATGCCGGGGTACCACAGGGTGCCACATGGGTCCGGATTGGGACGAAAAGTTTGGAATATGTTACAAATCGGACTGCAGGTCCGAAAGCTGTTCATCTTGTGAAGATATGGAAGGTGACAGCAAATCTCAATCTGCAGAAAGACTGTTGGAAAGTGCAGGGACCGACAGGGATCAGCACAGTGGACCAATGTCTCACACATCGTTTTCTGTCGACGATATACTCGATCCGAAGAAATTTACTGGTTCTACGCGTGTCAAGAGCACATGGCATCCCTGGCAGGGCACAGGTGATCACGACAGAGATGACCACACCAAAGATTCACATAGC…
	Nk2.1	Scro	CSCU012467		ATGGGATCGTCACCGGGAATGACCATGTCCAACATGAACATGTCGACGTTGAGCGCCTGCAGTGTAGCCGCCGCCGCAGAACAGAAAGCAGCATCGGCCGGAGTTCAATTTCCACTCACTCAAAGAAGAAAAAGGAGAGTTTTATTCACTCAGGCTCAAGTCTACGAACTGGAAAGACGTTTCAAACAGCAAAAGTACTTGTCGGCACCAGAAAGAGAGCATCTGGCTAGTCTCATCCATCTCACCCCGACTCAAGTCAAGATCTGGTTCCAAAACCATCGATATAAATGCAAGAGGCAGGCTAAAGAGAAGGCAATGGCGGAACAACAGCAGCAACAATCACCGCGTAAAGTGGCGGTTCCAGTTTTGGTTAAAGACGGCAAACCGTGCTCGGCAGGC…
	Nk2.2	Vnd1	CSCU021921		AATAACTGAAAATATGACTAGGGTTTATATTTTACGTTTATTTTTATTCATAGCCATTAATTACCTAATTAAAGGCATTCGGATGTACCTATCGAATACCGATGTTTTTAAAATGCCTAAAATTTAAGTGGGTGTAAATAAGGTGTTAAATATGGAAGCAATTTACAGGAAACGCCTCGATGAGTAAATCTAGTAAAAGTTCAACCCATCACATCCACTTCATCAGATGAAATGTCAAACTTCAAAGCAGACGATCCACTCAACGCAATTCCACTTGACCTACAGTTTGCAAAACCTAAATCTCAGATACAACTTTAAGTGGAGAGATTTCCCCAACTCCACCTTCGAGCTGTTGTCTCGTCCAATCAAACGAGGGCGGCTCCACCCTCTCCTTGATTC…
	Nk2.2	Vnd2	CSCU004754		CACCTCCTCTGGGAAAGAGGCTGAGCTTCTACCTGGTTACTTTATTTATAAAGGAAGAAGAAGATGTACGAAGAGAGATGGTCTGATTTCTACTATCCGACAGATAATCAGAACGATAATCAAGATTGTCAAAATTCTTTCCAATTTTTGAACTGCGATGCCAATGCTAATAATGAGGATTACTGCGCCGTCAGGAGCACCCTGGTAACTTCGGCCAGTCGTGGCACCCTTTCTCCTATAGCCTACACAGCCTGCAACATGATTGGCACCGAAAATCCCTTTGGAAGATGGATACCTGACGTTCTGTGTTACTCCACATTACCCGCCATCAACCATTTGGGCATCGAGACCGCACCCGTATCCAATTCGGACAGGGAAGACGACCTGTTGTCCACCACC…
	Nk3	Bap	CSCU006454		ATGTACAAAGGTGATAATATTCCATTTTCTATCTTCCACATATTGAGTGGAAAATCAGAAAACAGACGAGATACATCTAAACAGGGAGCGGAGTTACATCGTCCACAGGCACCCTATCGGTGTACCGTTACTTCGCAGGTTCCTATTTCATCAACAGTACAAAATGGTAGCTTAGTCAGACTATTGACCACTGGTCACTGTGAAGATAATTCAAACACTAAGCCAGAAGAAATAGCGAAGAAGCACCGTCCACTAGATCCTGTGGAAGAAGCTGCAAAACCAAGGAAAAAACGTTCTCGTGCGGCATTTTCCCATGCTCAAGTATATGAATTGGAGAGGCGTTTCAGCCATCAACGTTATTTATCTGGTCCAGAAAGAGCAGATTTAGCTCAGGCGTTA…
	Nk4	Tin*+	CSCU006455		CCTCATAGACAACGGATGGCTAGTCCAACCGAGACGTAAGGCGCGCATACTCCTCGCTGGAGGCCATGTTGGCTAGTCCCACCACTTCGGGTTCTTCTAGTACCCCTTTTTCAGTTAAAGACATTCTCAACCTGTCAGATCAAGGAGGATTCGATCCCCAGGCCTTTCTCCTACAGGCTCAAAACCTGGAGAAAGTGCTTTTTGATGAAACGGACGGATTAGGTTTACTTACCTCTACGTCACCTACTACACCATTTAGGGACTTCGTTTCTCAGGGCTATTCCACCACTCTTCAGTGTGGACAGCTTCCACCTCCTCAACCTCCGACTGCACCACCTTTGACATCACCTCACGTCCAGAGTTTATCCCATTTGTGTCCACCTTTTCCTGGTAATGGTG…
	Nk5	Hmx1	CSCU010835		ATGTCGTCGGAAAGGAAGGAGGAACAAATTTGTAAAAGCGAAACGAGTGTTAATCAAGAAGCCAACAAGGCCGGTGTTGCCGCTTCCAAAAATCCTTTTTCTATCATTAATATATTGAATAGAACGGAACCAAAAAGAAAGAACTTGGCCGATAGTTCGGTGAGTGTGGATGATCGTGCTGCCATCTCGCGGTTGACCTTTGACACGCCACTCAATGTGGTACGACCTTCTAGTTTGCTTCCGGTGCGGAAGCCAAGTCCGTGGTACCCGTGGGCCTCAGGTCCAACAACGACATCTCCAATCTCCAATAGACTAGAAACTAACATCGCTAACAGGTTACCTTCTCCTGTATCTTCTCCTCCATCAGGACATCCGAGATCAGATTCTGGAGAAGGAGAA…
	Nk5	Hmx2	CSCU009972		ATGCATTTGTTTCGAAGATCAAATATATGGAACGTCACAAAACATAAAGAATATATTGTATGGCTATTACGTGAATGTACTTCAATTGTTCTTATGCTCTATGATAACTTTATTTCCATAGAAAGATTTTCATCAAACAACTTGCCACTTTTATTCAAGTTTAAGTTTAAATTGTCGAATTTATCATCGGAGAAGGGAATCATCTACAGAATAGGGAATGATGACAGGGTCTCTGTTTACTCGGCAGGTACACCGAATACACTAGCCAGATCGTCACAGACATCAAGCCATTCAGAACAGATAAATGCAAATAGCCCAACATCCACACCAGCAACGTCACCTGTACCAACATCAAACGTCACATCTACAGAAGCTGAAGGGGATGACTGTACAACAGGT…
	Nk6	Hgtx1	CSCU029876		ATGTATTCTTTTATCAGAGACAACACGGCATCTCAACAGATGGCTCTAAAGTCACCTTACCAAGCTCCACATCCTCTCGGACATCTTTTGACTCGCCCGCCTTTTGCGATGTTGCCTTTCTATGGGAATGCCGCTTCTCTCTACCGTTTCGGCACCGGGCTATCTACCACATCTCAAGACGTGTGCCGCCCTTCGGCATCCACCGTTTCTGACGTCACTTGGCCTCCTATGCTGACGGGTCACACGCCTTGGAGTGAGCAGCTGGCTAACATTGCAGCTAGAAACCAAGCGGAAACATCATTGGCACAAGGCAGGAAGAAGGCCTGGAGGCCCACTTTTTCCGGTCATCAGATTTACGTTCTGGAAAAGACATTCGAGCAAACTAAATATCTAGCAGGA…
	Nk6	Hgtx2	CSCU019444		ATGTCCTTGAATTCTTGCCTCGATAAAGACGGAAAGAAGAAACATACCAGACCTACCTTTTCCGGTCATCAGATTTATGTACTCGAAAAGACATTCGAACAAACTAAATATTTAGCTGGACCGGAAAGAGCAAAACTTGCTTATGCACTGGGAATGTCCGAAAGTCAAGTTAAGGTAAAGTACTTTAAAGTCATTAAAACTCGAGTGTGGTTTCAAAATCGACGAACGAAATGGAGGAAAAAACACGCCGCAGAAATGGCAACTGCTAAAAAGAAACACGACACAGAAGCCGAACAATTAAATCAAGAAGAAGTATCAGACCAAGAAGATTTAGATAAAAGTTTGGACGAAGAATTTGCTTCAATATGCCGACAAGAAGATTCGTCAGAGAGTGTAAAC…
	Nk6	Hgtx3	CSCU013459		ATGTTAGAGTTTAATACACCGGCGACATCGGCACCTAGCGCAAGTTCAATGCTGTCTATGTTGAACATAAACATGGAAGCGTCGCGTCAGAACGCCTTTCTTCTCGGCAATCCTCCTCTGGCCGCCTTGCACTCCATGGCAGAGATTAAATCCACACCTGTCGGAACTTATCCAAATACACAGACTTTAAAACCGTCCGCAGTAGGACTTCCGGCGACATGTTCTCAATCGGCGACTCCCCACGGGATCAACGATATTCTCAGTCGGCCTTCGGTCACCTCAGCACCCAGTTTGGGCACCCTCAGCGCCCTACCACGATTCAGTCTCGGAGTCGGTGCCGGGATGTACTTTGGCCCCGCCAACGGGGGCCTACATAAATTAGGACTGAGTGAACTCCAG…
	Nk7	NK7a	CSCU010496		ATGAGTATATTCAAATATAAAACGTCTAGTGTAAAAATTGCAAGTGGTAAAGGTAATAAAAGAAAAAAAGACAAAACTGCCGATGCATCAGATGATAGTCCTACTCCTACAGCACCAGATACGGCGTCAACACCATCAACTACTGAAGAGCAAACCTCTGATAAAGGAAAGAAGAAAAAGGCAAGAACAACGTTTACGGGAAGACAAATCTTTGAACTAGAAAAGAGGTTTGAAGTAAAGAAGTACCTGTCGTCTAGTGAAAGGGCCGAAATGGCCAAATTATTGAACGTCACGGAAACACAGGTAAAAATCTGGTTCCAAAATCGGAGGACAAAATGGAAGAAACAAGATGGAATCTCCAATGCCGAAGCAGCCGAATTAAAACCTGCGAGTGAAAAA…
	Nk7	NK7b	CSCU006312		ACATTTTCCTCTATATACTCCTCTACATTTTCTCTTATTGTTTTCTGTCTACAGGAGATAATATAGAGTAAAATATAGAATAGCCTATATAGAACGAAAGAGAGTGTTGGAGAATGTATAAAAATTAGGAAAAAGAGAAGAATATAGAGTATTTTTTTCTCTAAAATTTATGAAAAATATGAATAAAAATTTTTTAATACTTTATAAAAGAATTTATTTAAAATTGCATTATTATTTAATAGGTAGTACGAAAAACAATACTGGAAAACATGCGAAACGAAAAAAAGATAAAGTACCAGAAGAGATAATACAATCCAATGAAAACAGCAATTCTGGTTGCGAACAAGGAAATGATAAAATTAAGAAGAAGAAGGCAAGAACGACATTTACCGGACGCCA…
	Nk8	Nk8	CSCU007954		ATGTCTCAGCCGGTTCTACCGACAGTAAGTGACAAACCACCCGCAGTGCAATGTCCAGGACGTCGGAAGAGAAGAGTACTCTTCAGCCAAGTCCAAGTACACGAACTGGATAAAGTGTTTCGTAGACAGAAATATCTTTCTGCCACCGAACGTGAAAGTTTAGCTCGACGTCTCAATCTGTCACCCAATCAAGTGAAAATATGGTTTCAAAATCATCGCTACAAACTTAAACGATTATCCAAATTAATGAACGACCAAACTAATAAGGAAGAGGAATCTACATCGGGACAGAGGAGTAGTGATAATAACGAAGATTTATCTTCACATTATACCATCCCCGAGCTGAACGAAAGACATTTGACACCAACAAATAGAGAAACGTTGTCTTGTTCCTCATAT…
	Noto	Noto	CSCU013845		ACTCGAGAAATTAATGGAAACAGTTCTACAAAATCGTCGAGTGGGGGAAAAACAAAACGAGTCAGGACAATCTTCACACCAGAACAATTAGAACGTTTGGAAAGTGAATTCGAAAGACAACAATATATGGTCGGACCCGAACGATTATATCTTGCTTCTTCATTGAACTTAACGGAGGCTCAAGTTAAAGTTTGGTTTCAAAATCGAAGAATTAAATGGAGGAAGCAGCATCTGGAATTACAGCAAGCGAGACTGGCCAATTTACAGAGAGAGCGGGATCTCGATTACGACGATGGAAATGAGTTACCAACGACTTCAAATACTGTTTATGAACCG
	Tlx	C15a	CSCU030322		ATGACTCTTGTCGTAGGTCTAGCTCCGGTGACTCCGAGGAGAATCGGTCACCCGTATCAGAACAGGACGCCTCCAAAGAGAAAAAAGCCAAGAACGTCCTTCACCAGGATGCAGATCTGTGAATTAGAGAAGAGATTCCATAAACAGAAATATTTAGCTTCTGCCGAAAGGGCGGCCCTTGCTAAACAATTAAAAATGACAGACGCTCAAGTCAAGACTTGGTTCCAAAATAGGAGGACTAAATGGAGGAGGCAGACTGCAGAAGAAAGAGAAGCAGAAAGGCAAGCGGCTAATAGGCTAATGATGTCACTTCAAGCAGAAGTGGTTTCCAAGACTCTGTATGAAAGTGTGCGAGATCCTTTGTGTATCAATAATGCATCGTTGCACGCCCTTCAGAAC…
	Tlx	C15b	CSCU006452		ATGAGTACATTGTCTCGTGACAAACACGAGAAGGGGATTTATATGCCTCTGGGTCCATCGGATGGTTTTGTAGAGGCCCTACTATTGCTAAGTACCTGTAAAATTGATACAGAAATAATCGAAATGTTTTTGCAAATGTTTGAGTTGGTTTATCTTAAAGACAACGAATTAATAAAGCCCAAAATACTATTTAGTTTAAATGGTTACACAATTAAGGGTAACTGTCCTATTTCTCACCTTATTTATCCTTCGATCTATCTTATTGTCTATCTTGACACCATCGGTGCCAATCTTGATTTGGCTTGTCAGTTAAAGATTCCGTTTTCTTTACCTACAGCTCTTCCACCCGTCGCTCCCAGAAGGATCGGGCATCCTTACCAAAACAGGACACCTCCCAAA…
	Ro	Ro	CSCU002540		ATGATAAAAGTCCATCGTAGAAGACGTAAAGATGGTCGCCAAAGAAGACAGAGGACGACTTTTACAAGTGAACAAACGTTAAGATTGGAGATGGAATATCATAGAAATGAATATATCAGTCGACCTAGAAGATTTGAATTAGCAGAAAGCTTGGATTTAACGGAAACTCAAATTAAAATTTGGTTCCAAAATAGGAGGGCAAAAGATAAAAGGATAGAAAAAGCACAAATGGACCAACAATATAGGTGCATGGCACTAGCCACGACTCTCGGATCTTTGTATTCTCCTCCAGCGGCCAGCACTTCTTCACCAGTCTGTCCAGCTTTTTGTGGAACCTGCTATTACAAACCAACTGCTACTACCCTCTTACCTTCTAGTTCCACTACGCCATCTATTCTT…
PRD	Arx	Arx1	CSCU016934	OAR	ATGATCGAGTCAGTTGGAGTGGTGCAGGCGATGTGTGCAGATGGCACGAGGGAGGCCTTAAAGTCCTGTGGGTGGTCAATGTTTACACAATCGCCATTACTTGGGATAATCATTGATTGAGAACAGTTTCATTCCACAAAGACGGCACAACCTGGAACCAGGCCGGCCTCCTATCCGGCTTCTGTTGCTCGTCACAGTATGGGAGTGTCGGAGACAAACTGTGTAGGTCCTACCGACAATCAATGCTCGGTGATAAGATTAGCGAGAGAACCTTCTCCTCGTCCTCCCGATAAAACAGATGAAAAGTCTTCAGATATTGAAGAAAAGTGCGAACCTGAAGACTTTCCTAAACGCAAGCAGAGAAGATACCGCACCACTTTCACTAGTTACCAGTTGGAA…
	Arx	Arx2	CSCU014058		CAATATTAAAATATTAAAAGAAGAAAAAAAAGGTTAACATTTGGGATTTCCGTAGTGCTTTGTTACTTTCATTGAATATGATTAAGCCAATGCGATCTAAACAATTTTCAAGAGAATAAGTTTTGTTAATCAAAATTCTAGGAAATAGTGGAAAAGTCCCGAAAAAACTCTCCCACCGAGTGCATAGAATTTTAACTAGTCAGTTCTCTGAAGAGAATAGTAAAGATTCTAATAGAACTTAACATGTCTTCCCACTGCTGCTATGTGAAATATTTGTTAAGTCACTAATGCATTTACTCCATTTCCTTGATTTTCCTGGATATAAAAATGCTTATTAAAGATCGCGGCAACAATAACAAAGCGAAATAAAAAAAAATCCATATGGGAATCAATGGAGCA…
	unassigned	Arx3	CSCU004778		ATGGTTTTAACTAGATTACAAATTTATACATTCTTCTTAAAGGTTTGGTTTCAGAACCGAAGAGCAAAATGGAGAAAGCAAGAGAGATTAGTCAATAAGCATCAGTTTTCACAGGAGGGTGCGGAAGTAACCGAGGCATTACTGAATTCTTCTTGTGATACGGATTTACTTCAAGAAGTAGAAAGTAAGTTTCCCATACGCGTGGTGTCTTTCACAGTGGACGATTTTAACAATGGCATATTTTCAGGCGCGTTGTCGACTCACCAAATGGATCTTCCCGCTCTTTTAGTGGATCAACCTTCATCCACTACTTTTACTTTCCCCTTATCCAACGTTTATCTTCCTGGCAACATCAGCATCGATTGGAGCCACTTTTGCCACAGTCAGCATTTGGCCTGT…
	CG11294	CG11294	CSCU030184		ATGAAGCGTCGCAGCAGAACTACTTTTAGTCCTCAACAACTAAACGAATTAGAAGCTTTGTTTCAGAAGACTCATTATCCTGACGTTTTCCTTCGAGAAGATGTTGCTAGAACTATAAATCTTTCAGAAGCAAGAGTTCAGGTATGGTTCCAAAATCGGAGAGCAAAATGGAGGAAACAAGCGAGGATGCAAGTTCTCCAAGAAACGTGGAAGTTAAGACAAATGGCACTGGGCGTTACGTCCGATAATTGGCGTCCATATACATCTCCCCAGTTGCCCACTCCGACACCCATTATGTACAACGACAGATTGAGAATGACCTCC
	Drgx	Drgx1	CSCU000609		ATGATACCTTTTTCTAATAGTAATTATAATTACCAAGGAGATTTACATGATGATACATTTGTTCGAAGAAAGCAGAGAAGAAACCGCACAACTTTCACCGTACAACAGTTAGAAGAATTGGAAAAAGCTTTCACTCAAACCCATTATCCCGATGTGTTTACTAGAGAAGATCTAGCTATGAAGATCAATTTAACTGAAGCGAGAGTTCAGAATGTCAATTTGTACAAACAAAGTGCTTTCATATGA
	Drgx	Drgx2*+	CSCU025176		AATAGCTACAGTTATCAAAGTGATTTACACGACGACACCTTCGTTCGAAGGAAACAGAGAAGGAACAGAACTACCTTCACTGTACAACAGTTAGAAGAATTGGAGAAGGCCTTCTCTCAGACGCATTATCCCGATGTATTCACTAGAGAAGATCTGGCTATGAAAATTAATCTTACGGAAGCTCGAGTTCAAGTTTGGTTTCAAAATCGTAGAGCAAAATGGAGAAAAGCAGAAAGGTTGAGAAAAGAAAGAGAATCGAAATCTGGAGGAGGAACTTCGGATAATAATGCAGATAACGAATCAACGGGTCAGGCTTGTTCGACGATAGAAAAAGTGACCGATTCTGTTGACGACGATGATGACGATGATGATGATATCACGGCAGAAGCTAAAGAAGAT…
	Hbn	Hbn	CSCU015099		ATGAACGATCGAAATGACGTTACGGCCTTTCAAGTGAATAGAAATACAGGAAGTGGTAAAGGATCTTCTGATGTTAAGTCTATAGAAAACGTAGGAAAAAAAGTATCTCAGGAAGAATCGAAACCTGAAACTAACTCGGAAGAAGGTGGAATTCGTGACAACGAAGATAAACCGAGAAAAATTCGACGTAGCAGAACTACATTTACTACATACCAATTGCATCAACTAGAAAGAGCATTCGAAAAAACACAATACCCCGAGATCTTAGAGAAGTGGTCTTAG
	Gsc	Gsc	CSCU004322		ATGTCATTGCCTTGCGGATACGGTTTCCCTTCGTATCCGTGTTGTCTTATGTCGGAAGTACTTAAGTCTCCAACTTTAAATCGTTGTCAAACATATAATTCTGTCATCTCTCAATCGAATAGTGATGTTAATAACAGGCCTAGTTTATTTACTATCGACAGCATATTAGGAAGATCTTCACCACCCGTTATAGCACCACCTCCCGTTCCTCAACATCCATCTTTCCATTCGGTCTGGAGTCCGGTTTTGCCATTACATTTTCATTATCCCGCCGCAGATTTTTATGGTTCTCCTCAGCCGTTGTTACCACATTACGTTGCATCTCAGTCGTCGTTGCTGGGTGCAACGGCTCAGGGGCAAAGAAGAAAAAGAAGACATAGAACCATCTTCACAGAAGAA…
	Otp	Otp1	CSCU015097		ATGAGTATAAACAGTGTTTTTCCCCATGTCTCAGTGGCAAAAGAAGACAGTTCGGGTGATGTATTGAAGCCGAATGGTGGAGTCGATCCGACGCAAGTAAGTCATGGAGGAACCATCCAGAATTTGGACAACACTTCGCATTCAGGTGGTCCTTCCGGAAGCGATGGAGAGAAACCTGTCAAACAAAAACGTCATAGAACAAGGTTCACACCGGCTCAGCTTCAGGAATTGGAAAGGAGTTTTGCCAAGACCCATTATCCTGACATCTTTATGAGAGAAGAACTAGCCATGCGCATTGGACTCACTGAATCTCGAGTTCAGTCTCTTTTCTTAAATTCTGGAGCAAATTTTGGTTCGGGAAAGGCTACAACGAAGGTCATTATTGGGAAAGTAGGGTCA…
	Otp	Otp2	CSCU025909		ATGGATGTTAGCCAATTAAGGACGGTGTTTACTGGTGGAAGACCATTAATGGGCAGAGAAGAGGAGAGCGGCAAGTCTTCGGAGACGAAGCCAACTAAACAGAAACGACACAGGACCAGATTTACTCCTACACAATTGCAAGAGTTGGAGAGGAGCTTCGTTAAAACTCATTATCCGGACATTTTTATGAGGGAAGAATTGGCCGTTAGAATTGGTTTGACCGAATCTAGAGTTCAGGTAGGTTTATTTATTTCTTTGTTTGTTTTATAA
	Otx	Oc1*	CSCU005066	OTX	AGTGATCAATATTTAGAAATTCATAAAATTTGGAATATCTTTAAACTTCTTAAAACAAAATAAAATTTAAAAAAATGAAGACAGATGATCTTACATTCAAACCGCTCCAGCGCCGCCTCCAAGGAAACAACGGAGAGAGAGGACGACTTTTACAAGGGCCCAACTAGATGTTTTGGAAGCTCTGTTCAGCAAAACCCGTTATCCAGATATCTTCATGAGGGAAGAAGTGGCATTAAAGATTAACTTGCCAGAATCTAGAGTCCAGGTTTGGTTTAAGAATCGTAGAGCAAAGTGTCGCCAGCAACAGCAGCAGCAAAATGGAGGAGCGAGTAAAACACGACCAAAGAAATCCAAAAGTCCTCAAACTACCAGTTCACCGCCAACAACCCGCGAATCTCC…
	Otx	Oc2	CSCU008374		ATTTCATTCGAATTTAGTCTTGAGTTTCTCAGCCCACTTTGATACTTTACTACTTTATATTTACTATCCATTTTCTTAAATTTATAAGCATAATTTAGTTAAAAATAATAATTAAATTACACACAATATAACAAATTATAAGCTGTGAATACCGAATCACGCATTAAAAGTCGAATACACGAACAAGATATAGAATCCACAGCGTTGTTTTTCGTACATAGACCTAGAAATGTCTTGTCAAAAAATTAAATTTGCGTTTTCTCTAACTAATCATTTCATAAGCCCATAAACTTTCTATCATTATTATGAACCTCTCCGCATGCAGCGGGTCACCGAACTCCGCCTAATTCTCTTTAAAATCAAGAACTCCACCCAAATTCTCGCCTCGTCATCATCTTT…
	Pax3/7	Prd1	CSCU023561	HTH	ATGAAGCCAGTTTCATCAACATTAGGTACATTTACAAATACCGTAGTGAAATTAAGTCTAAATAACGAAACAGGTAGCATAAGACCGGGAGTAATTGGAGGAAGTAAACCTCGAGTTGCAACTCCAGAAGTAGAAAAGAAAATCGAAGAATACAAGAGAGATAATCCTGGAATATTCAGTTGGGAAATTCGCGATCGATTGATAAAGGACAATATATGTGACAAAAACACAGCACCGAGTGTTAGTTCTATAAGTAGAGTTTTGCGATCGACAAGCAGAAGCTGCCAGAGAACTGGAAACTATGAAACTAACGAAAATAAAAAAGCTGATCATAGCATCGATGGCATTCTAGGAGGAAGAATTAGTTCTGAAGATTCTGATTGTGATTCCGAACCCGGT…
	Pax3/7	Prd2*+	CSCU025885		AGGGAAAGCGAAGACGTGTGCCATTCGGATTGCGATTCTGAACCCGGATTGACATTAAAAAGGAAACAGAGAAGGTCACGAACTACTTTCACTGCTACTCAATTGGACGAATTGGAGAAAGCCTTCGAAAGAACCCAATATCCGGATATTTATACAAGGGAAGAGTTGGCCCAAAGAACTAAATTGACAGAGGCACGAGTTCAGGTATGGTTTAGTAATCGTCGAGCCAGATGGAGGAAACAGATGGGCAGCCAGCAGCTAAATGGATTCAGTGCTTTGAGTCTACCTATGGCATTTCCGGCTAGTGGACCTTATTTGTTATCGGATCCCACTTACACTACGCCCACACAAGATCCGTCCACCTTGCATCATCCGAGCCAGGCCAACACTACTGTTCCT…
	Pax4/6	Pax6	CSCU009125	HTH	ATGGAGACAGTCGGATCGTATTTGACTAATTATACCTTTCAAGGTCAGGGTCGACTTAACCAGTTGGGAGGAGTTTTTATAAACGGTCGACCCCTCCCTAGTCACATCAGATTGAAAATTGTGCAAATGGCATCTGCAGGTATACGTCCTTGCGTCATTAGTCGCCAGTTGAGGGTGTCACACGGGTGCGTTTCCAAAATTCTCAACAGATACCAGGAAACAGGTAGCATCAGACCGGGTATGATAGGAGGTAGCAAACCCAAGGTCACCACTCCAGCTATAGAAAGGACCATCGGACAGTACATTCGTGAAAATCCTAATCATTATACCTGGGAAATTAGGCAACGTTTGATATCTGATGGAATCTGCGATAAAAATAATGTTCCGAGTATCAGTTCC…
	Pax4/6	Toy1*	CSCU004691		GTTTGGTTTTCGAATCGTCGAGCGAAGTGGAGGAGGGAAGAAAAGTTAAGAAATCAAAGAAGAGCTGCGGAACAGGCGGCTGTTTCAGTTACAAGTCCAACACCAGCACGTCTTTCTATTAATTCTGGTTTCCCTAACGCACTATATCCTACTATAGGCCAACCCATGGCCAGTATGGCCGAGACATACAGCTCCCTGCCTACAATGCCCAGTTACAGTATGGCAAACAATATGGCGACAAGCTCGTGTCTTCAGCAGCAGACTTCTTCCTATTCTTGCATGTTACCACCGGGTGGAACAAGAGCATACGATCCTCTATCCCTGGGTAACTATTCTCGCTCAACTTGTCCAACGGCACAACCTCACATGATGCAGTCGGTCAACGGACAGTTCACAACA…
	Pax4/6	Toy2	CSCU004685		TGGTCGTTGTTTGTTTAGTGGTTCGACTGTATTAATGCTAAAAATTCAATTTTCTTTCGTAATTTATTGAAAATTATTTAAATTTGTATGGAGTTTGAACGATGTTTGGATGTTCAAATTCATTTCGTAAGAGGTGGGTTCGAGTTAATCTTCTGTATTAATAAATGAACAAAAAAATTATCTTTTTAAATTATCTTTTAATGGGTTACTCAACATTTTTCTAATGGGGAAATATATGACAAATGCAATGTTTTCTTTATTTCTCTATGGAAAATAAAAGCAGTAACCACCTGGGTTACTCACCGCAACAGATCCCTAGATAAGAATGAAACCATCTGTTGTTACACAGGGACATGTTGCCCATGGGAAACTATGGTTTCATTTAAAGATCATTCAGAA…
	Pax4/6	Toy3	CSCU004692		ATGGTAGAAGAAGTTTCGTCCATTAATAGGGTCTTACGAAATTTGGCAGCACAAAAAGAACAACAAGTTCAAGTTCAAGCACCAGACGCTGTTTACGATAAATTACGGATGCTCAATGGACAAGGATGGCCACGACATAATCCATGGTATCCTGGAGGTGCTACGTTTGGTGGAATAACCCCGGGTTATGTTCCACCAGTCAGTAGTACAGCTCTACAAACGGAACATCAAACGTTACCAAAGAAAGTAGACAGTGGGGTAGATACTGACGTATCTACTCCGAGTGATCAAAGTGCCAACGGTGAAGACGATACCAATGCTCGAATACGCTTGAAAAGAAAATTGCAAAGAAATCGAACTTCCTTTACGCCCGAACAAATAGAAGCCTTAGAAAAAGGT…
	Pax4/6	Eyg	CSCU010913	HTH	TCACAGGAACCACTGGTTTGTTGAGTTCATGTAGTCCGATGGTTTTTGTGACATTCTTCCTTCGTTCTTGATTAGGTCTGTAATTACAAATCCACGGCCCGTCCTCTTGTTGTCTTCCCTTCCACGATGAGTGCTGTTTTTTCTTCTGTCTCCTGCTATACACCTTCAATTAGATCGAGGTCGTTGTCCCGTCTTCTTTCTTGATTTCGTGTTTCGAACAACAGCTCTTTTTCTCTATACCTCTATAATGATCTTGATTAATACAGATATCGATTGCTTTCATCCACACGATTTTGACACTTAAGGAAGGAATTAATAAACAAAATCTTAATTTAAAAATATATATATATAAAACGAAACGTTTTAATTAAAAGAAAAACTTATTTTTAACCATTAAAA…
	Phox	Phox	CSCU015671		ATGATGTTTACAGCTGGAATACCGTATAAAGTATACTCTGGCCACGAAGGGGTTCTAACCGAAAAACGCAAGCAAAGGAGAATCAGAACAACCTTCACTAGTGCCCAATTGAAAGAACTGGAAAGGGCCTTCCAAGAGACTCACTATCCGGATATATACACCAGAGAAGAGATCGCCATGAAAACGGATCTAACCGAAGCTAGAGTGCAGCATCCGAAGCTTACAAAAAGGAAGAAGAAGAAGAAGAAGAGAGAAAAAAAAATTCCAAATATATTTTTAGATTATGAATATTAA
	Pitx	Pitx1	CSCU020592		GCGAGGCTCTCTAAATCCCCTTTCTGATCGCCTGGCAAGATTACTCCGGCCCTAAGCCTCGTGCCCAAATCACAGGCTTAGGTAGCAGCCACTCAGTCGGTACACTACTAATCCATCGTAATTGATAGATGGACTCATTAAACGACTCCCTGTGCCTGCAAGACTTGGTGGCGGGCGTCGGATCGCCAACACATCACATCGCCGGCGACCCGACGGTCATGCCAGTGGCTGTCAGTTCACACCATGGCCCGATGGGACCCATAGGACCTGTGACCTCGAGTGTGCCACCGCCGCCCCTCGCTACCCAACTAGGGTGTCACATCACCCACGCACCGGGTCTTACACCAACGTCGGTGTCTTGCTCGACGTCTTCTGGAAACGTTCATGATTCTCACCATC…
	Pitx	Pitx2	CSCU007998		ATGGATCCTTTCGGTGAAAATAATTATTTTCAAGAAATGGCTATCGATTCTGTAATGTGTAATTCTCAGTGGTCGTTTAGACATGTTAATAACGAATCACAAAATCCAGTGATTGATATTGATAAAACTACTTTGCAGGACGTAAAACCAAGAGAATGTGCAGAAATTAATTCGAATAGAAAAGAGAGGAAAAGACAAAGAAGGCAAAGGACACATTTTACAAGCAGACAATTACAAGAATTGGAAGCAACATTTGCTAGAAATCGTTATCCAGATATGTCTACTAGAGAAGAATTGGCTGTTTGGACTAATTTAACTGAAGCAAGAGTTCGTGTAAGTCGTATAATTTCAACTTAA
	Prop	Prop2*+	CSCU002348		CCATCTTGAAAGATGCACTTTCATTATCTTGGCCTAAGTCGTAAGTTAAAACGTTAATTTCTACTTTTTAGCACTTTTATGACTTTCATATATATTTAAAAAGTATTTTTCTGTAGATTATCGTTTCGAAAAAAGTTTGAAGGAAGAACGATGCACGAGCTTTAACGAAGAGCATCAGATGATGGAAGAAAGACAGAAGAGAAAATGTGATGATTTTGCAGCACTCTATGGTCTGGACACTCGTAGCCTAGAGGAACACGTGGCTTACCACCCACTAATCCCTATTTTGTATTATGCAGGTCAAGAAGGTGCTTTTAAGAAACTAAAAGTTGAAGGGAACCCATTAGGAACGGCTTTACCGTCAGCTGGAAGTTCTCCGACCACTTCTCCCAGCAACGG…
	Prrx	Prrx*+	CSCU006574		ACAACATCTGGGAACGCGTATGATTGGTTCAGAACAGCAAGGGTGCATCCTACAGCTCGAACGTATAACGAGTCAACGAGGCACAATAATCATTTTGACAACATGGACTATGACGTGATGAGTGTATCTACAAGAGAATTATGCAGAGGTATCATTTACGAAGATAGGACTAACAATTATAACAATTGTAGCCAAAATAATAAAGGTTTCATGGTTAGTCGTTTACTTAATTTAGAAGATATATCGGCCAATAATAACTGCGAATATAAAATATCAAATTCTGAAGGACACAGTCCACAGGGACAGAGTTCTGATGGACAACGCAGCGAAGACGAATCTATAGAGGATGAAAATCAAAGAAGGAAGAAACCTAGACGAAACCGCACCACATTTACCGCC…
	Rax	Rax1	CSCU022535	OAR	ATGGCCAGTTGTCAAACATCAGAAAAGCCCATTCCCTCTCATTCTATCGACGTCATATTGGGATTGAGGAAATGTTCAAACGATTATGAATATATTTCCGGTACAGATGGAAAGACAAATCAAGAATGTTCAAAGAACAGTAAATCCGAGGAGGAGATGGGCAAAAAAAAGCACAGAAGGAACAGAACAACCTTCACTACCTACCAATTACATGAACTGGAAAGAGCTTTCGAGAAATCTCACTATCCGGATGTCTACTGCAGAGAAGAGCTGGCTATTAAAGTCAATTTACCAGAAGTTCGCGTACAGGTTTGGTTTCAGAATCGTCGAGCTAAATGGAGGAGACAAGAAAAACTCGACAGTCAAACGTCATTGAGATCGATTAACCTAAATAATCAT…
	Rax	Rax2	CSCU015098		ATGTTAGCAGAAGGAGTAGAGAGACAAGACCCTCCCTCTGACGATTTGGGGGAAGATGGAGGTACAGACGACGGTCCTAAAAAGAAACATAGAAGAAACAGGACAACATTCACCACCTACCAACTACACGAATTGGAAAGAGCTTTCGAAAAATCTCATTATCCAGATGTGTATAGCCGTGAAGAGTTAGCTATGAAGGTTAACTTACCGGAAGTTAGAGTTCAATAA
	Repo	Repo	CSCU018539		CTCATGTAGGATAGTTTTGAGCAAAGTTAGTAGGGAATTTAGTCGGTAAAACATCAACAGAGTGTAAGTTGATCATAATCAAATACTTCCGTAAACTGTGACAATGCAGACTAACAAATCTGAAATGAGAGGCAATTTTCATAGCATACAAGTCATGCTGGGACTACAACAACAGCAACAGCAGCAGCAACAACAACAACAACAGCAACAGCAGCAACAACAGCAAGCTGGTCACGCCGATTTATCTCAAAATGCTCTATCCAATACCTTATCGTTAAATTCGGTTCCACTTCCTACTAATTCTTTATGCAATGCACGGTTAACAAATCCTCAAACATCAGACTTGATAGGAAAAGAAGTGACTGAAAATCCAAAACAAAATGTGGAAAAATCACAAAA…
	Shox	Shox	CSCU025915		ATGCAGAATTTACAATTCACCTTAAAATCCCGTCAACTAAAAGTTTATAAAATGTGTTCGAGTTCTCCCAGTCTAGTTCCAGCCGCCGCTTCTACTCCAGATTCCGATTCTCAAGCCGAAGTCAAAGCAGAAACTTCCACATCAGAAGAGGCAGAAACGAGGAAGGAAGAAAGAAAAGAGCAATGTGCTTTAGGTGACAATGGGCATCAGCCCAAAGTGAAACAGAGGAGATCCAGGACTAATTTCACACTGGAACAATTAAACGAATTGGAGAGATTATTCGACGAGACGCATTACCCGGACGCTTTTATGCGCGAAGAACTGTCGCAACGGTTGGGTTTATCCGAAGCGCGTGTACAGGGAGAGAAAGAGACGACGTCTTCTTGCACCCAAATCGGA…
	Uncx	Uncx1	CSCU024301		AGATATTACGTTCTATATTATCCGGTTTCCTATAATTAATAGTAAACACTCAAAATTCTATCGACTTAATTAATTACAAGATCACAAAAGCTATACTTTCAAGCGCTTAATTAAATCTCAGTAACTGCAGCTGTAAATTGGATAATCAAATCTCTAAAATAAAGATAAGAATAAATAAATAATAAATTCTAAAAAAAGTCCTTAATTTATATTTATATAAGCATTACAGGTAATCGAGGAGTTTGCTGTATGTTAATTGTCATCAATCAATTTTAATGATTTTTCCTGAAAGGATGTAGCAAAAAAAAATCTAGTGATTTTATTAAAGGTCAATTATAAATTTTAAAAAATTGCATTCAGAGAAAGACTGGTTTACGTCACAAACTTACGTGATGTTTA…
	Uncx	Uncx2	CSCU012570		ATGAAAAGAGAGGAAAATTTATGTTCCTTTCTGTTTCGTGCAGGTTGTTCGGACGGCGAAAAGGAGAGTAGTGCCACGGGCAGCGGACAAGGCAAGAGGAGAAGAACCCGCACCAACTTCAACGGTTGGCAGTTGGAAGAGCTAGAAAAGGCCTTCGAAGCCAGCCATTACCCGGATGTCTTCATGAGAGAAGCGTTAGCCATGAGGCTCGATCTGGTGGAATCCAGGGTACAGGTGCGTGAATTTTGCCACGATAAACGATCGAGTCGTAAAGAGTCGGCGGGGGGTAGCCGCCGTCCAGGAGGGCTTCGCGTCACATTTAACGGCTGCACCCCTAAACCCGACGGGGGACCGCTCGTTGACTATCGGGTTTTCTTGACGTCCGTGACACCTAGAAAT…
	Vsx	Vsx1	CSCU022240		ATGCTTCATTATACTCTTTTCATAACAATATTTACTAGTTATCAATTGGAAGAGTTGGAAAAGGCCTTCAAGGAAGCTCATTATCCGGACGTGTACGCTCGAGAAATGTTATCTCTGAAAACAGATTTGCCCGAAGACAGAATACAGGTGTGGTTTCAAAACAGAAGAGCAAAATGGAGGAAGACGGAAAAATGTTGGGGCAAGAGCACGATCATGGCCGAATACGGTCTCTACGGTGCCATGGTACGACATTCGTTACCACTACCAGAGACTATACTGAAGAACAAGGATGGGAATTCCACTTCTTGCGCACCTTGGTTACTAGTTGTTGTAGGTCTACTGATTTGGATAATTCGATCGATACTTTCAGGAATGCATCGCAAATCGTTGGAAGCGGCG…
	Vsx	Vsx2	CSCU013732		ATGGTTTGGTTCCAAAACAGACGTGCTAAATGGAGAAAGACGGAGAAATGCTGGGGCAAGAGCACCATAATGGCCGAATATGGTTTGTATGGTGCTATGGTGCGGCATTCGCTTCCTCTACCGGATAGTATCCTGAAGAGTGCCAAGGAAGGTGACATGAGTTCGTGTGCACCCTGGTTGCTGGTATATTCTTTTTTCCCCCTCTTCCTTCCTTCCTTTCTTCTTTATAGAACGATTTTTACAAGTTACCAACTGGAAGAATTGGAGAAGGCGTTTAAAGAAGCTCATTATCCAGATGTATATGCTCGAGAAATGTTATCGTTAAAGACGGATTTACCAGAGGATAGAATCCAGGTATATATNNNNNNNNNNNNNNNNNNNNNNNNNNNNNNNNNNNNN…
LIM	Isl	Tup	CSCU000936	LIM	ATGAAACTTAAGTTATTTGGAGCGAAGTGTGCCAAGTGTAATCAAGGGTTTAGCAAGACTGATTTTGTGATGAGAGCTAGAAACAAGATCTATCACATCGACTGTTTTCGTTGTGAAACATGTGCTAGACCTTTAATACCCGGTGATGAATTTGCTTTGAGAGAAGATGGACTCTTTTGCAAGGCTGATAACGAAGTTGTGGAAAAACCTCACATCACTTCGAACGGTACAGGTGCTGCTAATGGAACCAATATGTCCGGTGGTGCAAGTGGCAATACAGGTCTTCAGATGGCGGCAAATGCCGAGCCAATGCAGAACAATAGGAATCGGGATTCGGTACGTCCCCAAGTTCATAAACAAAATTCAGAGCACAAACCTACACGGGTCCGAACGGTGCTG…
	Lhx1/5	Lim1a	CSCU000898		ATGATTTCTTATGGACATTTTGTTGGTATTATAGAGATCGGTCATGGTACCATGTGCCAAATGCTACTTCTAAGGTTCGAACCAGTAAACTGTGATGATGATGCTGCCAAAATAGTGATGGCCAATTCTCCATCGGATCCCAACGATCTAGACGATGCAATGGATGGTTCCATTGATCCAGACTTAGGTCCAGTTATCCGCGACACCGATCGAGAATCTAGTGTAGAAAGGGATCTACATAACGGAATGGTGGTCACTGCTCCCGGACCTCCACCTCCCAGTGCCACCATCAGCCCCGTCGGAGCCACACCGGGTTCAATTAATAATGGTACTAGCGGAGCGGGAGGAGGTGGTGCGAATAGCGACAGTGTAAGTTCTACCAACGGTCAAAATCAAAGT…
	Lhx1/5	Lim1b	CSCU001114		ATGAATAAAACATGGCGCGGGACAATAGCGTGTCTCCGTCTGTCGTACATGGCTATCACTTCCTCTATTGACGTCCTCCGACTAATCCCGGCCTTCCCGTCTTATCGTGTAGTTTTGACAGCTAACTCTCCGTTAGATACAAAGGAACTGGACGATCAGGTGGACAGTCAATTAGAATTGGACTGTCACGATACAGAAAGAGAATCGAGCGTAGAACGAGATTCTGACCTGAGCGGAGCCCTCTCTTCCATGGTGGCCGCCTCGCCTATCAACAGCAGCACCACTTCCAACGGAAGCACCGGATCCGGCGGCGGAACCCCCACCACCAACAGCAGCAAATCCGACAAGTCGATTCAACAGAATGACGAAAACCAGCCTGGAACCAAGAGGAGGGGTCCA…
	Lhx1/5	Lim1c	CSCU001113		ATGCCTTCTAATTGGAAGCGTTTCTTGCAGGTGTGGTTTCAGAACCGCCGTTCCAAGGAGAGGCGGATGAAACAACTCAGCTCTCTGGGAGCCAGAAGGCATTTCTTCCGTAGTCCGAGAAGAGCCATGAGGCCATTACGGCCCGGAATGTCCCCAGACGGACTGGACGACAGCCCGGAAATGGTGGCATCCACCAACTCCGGTTTCGCTTACTTTTCAGGTAGGAAAACGTCTTCACCTAACCGATTCCATAATTTAATAAGGAGAGAAGTCATGCGGCGTTCGGGAGTTGCACCATCTGGAGACTCCGCCGTGTTCGCGGCTAATAATTGGACAGCTTTGTGTTTTACTGGTATCTATCTATCTACACCCCGAGCTGTCAGATAG
	Lhx2/9	Ap1	CSCU023766	LIM	CTTTCTCTTCGGTTAGTTCTTTCACTTTAATTTGTACTTTTACTAATTATTTTCGCTTTTTGTTAATTAATTTGGCTTAAATAGTGCTTTTTTTATTAATTATTTTGACTCTAAGCAGTAATTTTTACTGACTATAACTGTCTAATTTTATTATAAAGAGTCTTTTCTGCTAATTAATTTAGTTTAAATAGTGCTTTTTTATTAATTTTTTCTATTCTAATCTACTAACCTGGCCTTAACTGGTGCATTTTACTGACTAATTTCAGTAGTTTTAACCGGGACTTTCTGCTATAATTATTGCTTTTTCACCCCTCAATAATTTTCGCTTTAACCAGTAATTTCTATTGACTACTTGAACTTTTACTAATTATTTTCTATTTTAATTACTACTTTAACTAG…
	Lhx2/9	Ap2	CSCU022642	2x HOX; 2x LIM	ATGGCTGTAACTTGTGCTGCTTGTGATGTTCGAATTACCGATCGTTATTACTTGTTAGCAGTGGATAGAGAATGGCACATGCAATGCCTCAAGTGTTCCCTGTGTAAGGAACAATTGGATTCTCAAACGTCTTGTTTCTCTAGAAACGGCAATATCTATTGTAAAGTCGACTACTACAAGTTATTCGCCTCGAAAAATTGTGCCAGATGCCATCTGACAATATCTGCAACAGAATTAGTTATGAGGGCACGCGAATACGTCTATCATCTCCATTGTTTTACATGCGCCACGTGTAACAAGACACTAGCCAAGGGAGAATACTTCGGTTTGAGGAACGAAATTATATATTGCAGGCTTCATTACGAATTGCTGATGCAATACGAATTCCCTACGGGGGGT…
	Lhx3/4	Lim3b	CSCU027347		ATGCTTTGTTTTAGATATTATGGAGAGGGGACAACGAAACGTCCAAGGACCACTATAACTGCAAAACAGTTGGAAACGTTGAAAACAGCATACAACAATAGCCCGAAACCAGCTCGACACGTAAGAGAACAATTGAGCCAAGATACGGGACTCGATATGAGAGTGGTACAAGTGTGGTTTCAAAATAGAAGAGCAAAAGAGAAAAGGTTGAAAAAAGATGCAGGAAAGACAAGATGGAGTGAATATTTCAGAAATGCCACGGGAAATGTTAAACATAGTTCCACATCATCCACACCTGTTCAAGCGGGAGCGCAACCTAATTCACCTGAGGATCATCGAGAAAGGAATGGAGAAAAAAGGAGTTCCAAGCACGATTTAGATAGAGATAAGGATTCTGTT…
	Lhx3/4	Lim3a	CSCU002617	2x LIM	ATGACCGCAACAATACCGAAATGTGCAGGATGCGAAAAAGTGATCGTCGATCGATTCGTCTTGAAGGTGTTGGATCGATCGTGGCATGCCAAATGCCTCAAGTGTGCCGAATGCCAAGAGAAACTTGTAGACAAGTGTTTCGTCAGGAACGGCGAAGTTTTCTGTAAAGATGACTTTTTCAGGCGCTTTGGGACTAAATGCGCCGGTTGCGATCAAGGTATACCTCCAACTCAAGTAGTTCGAAGGGCTCAGGATAATGTCTATCATCTTCATTGTTTCTCTTGTATCCTATGTAAAAGGCAGTTAAACACCGGAGACGAATTCTATTTAATGGAGGATAATAAACTAGTGTGTAAAGCTGATTATGAAGCTGTAAAAGCACGCGTTTCTAAAACCCTA…
	Lhx6/8	Awh1*+	CSCU022913	LIM	CAATTCGGTGCTAAATGTGCAAAATGTTGTCGCACCATCCATGCATCTGATTGGGTAAGGCGTGCACGAGACCAAGTATACCATTTGGCTTGTTTTGCATGCGACGCCTGCAAACGTCAACTATCCACAGGAGAAGAATTTGCATTACACGAAAACAGAGTACTGTGTAAATTACACTACTTCGAATCCTTAGACGGCGGAAATGGATCTAATGACGAAAATGCCGATCACGACCAGCAACAAAAAGCCAAGACGAAAAGAGTACGAACTACATTCACCGAGGAGCAACTTCAAGTCCTTCAGGCCAATTTCAATTTGGATTCGAACCCGGACGGACAAGATTTGGAGAGAATAGCTCAGATAACTGGACTTAGCAAACGAGTGACGCAAGTTTGGTTT…
	Lhx6/8	Awh2*+	CSCU003258	2x LIM	ACAGAGAGAGAACTTTGCTATTCCTGCAACCAGCTGATAACCGATCGTTTCTTACTTCGAGTCAATGGTCAATCCTGGCACGCTCATTGTCTTAGATGTTCCGTCTGTCAAGTAGCCCTCGACCGGCAACCATCTTGTTTCGTCAGAGAAGATCATCTCTACTGTAGAACCGATTACGTCAGGCAATTCGGTGCCAAGTGTGCCAAATGTTTCCGAACTATTCAGGCATCAGATTGGGTGAGAAGAGCACGTGACCAAGTATATCATTTGGCCTGTTTTGCCTGCGAAGCTTGCAAACGTCAACTGTCCACAGGAGAAGAATTCGCACTGCACGAGAACAGGGTGCTATGCAAATTACATTACTTCGACTCACTGGACGGAGCAGCGGGCTCCAACGAC…
	Lmx	Lmx	CSCU001249	LIM	ATGTTACCAGGCCTATACCTACTCTTACTATATTTTTATTTATTTTTTCCTGTACACAGGTTATACGCTGTGAAATGTACTGGATGTATTCAACCGATAGCGGCCAGTGAATTAGTAATGAGGGCTCTAGACCACGTTTATCATTTAGCGTGTTTTGTGTGCGTCGGATGTAGTAGGCAATTACAAAAAGGAGATCAATTTGTTATAAGGAACGGAAGACTTTACTGTAGACCAGATTTCGAGAAAGAAATGGCCGTTATGCAAATTGTCACAAGAGGTAGCGATTATTTTAATGGTGATATTACCGGTGATAATGGACAATTGACTGGACCACAACAACAGCACAACGGACAGCAAAGACAAGATGGCCGACGAGGTCCAAAAAGGCCACGCACCATA…
POU	Pou2	Nub	CSCU014674	POU	ATGGTTATTGAAATTAAAAGTTTTACTCAGGGTGATGTAGGATTAGCTATGGGAAAACTATATGGAAATGACTTCAGTCAAACAACTATCTCCAGGTTTGAGGCATTGAACCTCAGTTTCAAAAATATGTGTAAGCTGAAGCCATTGTTACAGCGGTGGTTAGAAGATGCTGATGCTTCCTTAAATAATCCCACAGCTCTCACTAATGCGCATACTACTCCAGAATCCATAGGCAGACGAAGGAAAAAGAGGACCAGTATTGAGACCACTGTGCGCCTGGCACTGGAAAAAGCTTTTATTCAAAATCCAAAACCAACATCTGAAGAGATTTCTATGCTGGCCGAATCGCTAGCTATGGAGAAGGAAGTGGTACGGGTATGGTTTTGTAATCGGCGTCAA…
	Pou3	Vvl	CSCU012403	POU	ATGGCTACCAGCACGTCCAATCCGTATATCGCCACAACTAGCGTGTCCTCACTGACGAGCGCACACGCTGCAGACATGCAGGTCGCCACCTCGCAGGCCGGCTACGGTCGCGAGCCACTAGAGATGAAGTATGTACCGCCGCAACACCAGGGACCGAACGGCCATGCACTCGGTCCTCATCCGCAATGGGTGAGCATACCTTCGCACACAGATCCCGGGTCCTGGTCATCTGGAATGCCACCGCCAAGTCTCCATTCGCAAGATATCAAACCACCGCCTCATACGGGTGCCGAACTCCATCCCGGTGCCCTTCATCACCGTCCGCCTCAACACATGGCGGCCTCCCACCCCTGGCACCACTCCTCTCTAGCCTCTTCACATATGGGTGGTATGCCACCC…
	Pou4	Acj6a	CSCU022210	POU	ATGAATGGTAAACAGCATATGTCTCTTCATCCTCCCATCAACACCGCCACCGGGACTTGCTTCCCTGGAAGATATTCTCCCACCTACCGCAGTGCGGATCCTATGCGGAGACATTGTATGGGAAATCCACCGGGGAACTTATTTCCGAGTCTCGATGATACTTTAATGGGGAGAGCCGACGGTTTGACAGCTGTCGACATCAGCAAACACTCACCGAGTGGAGGTGCTACACTTCATCTAAAACACGATATGATGTACGCTCATCATCCAGGAATGGGAAGTGGACATCCCACCGCAAATAGTAGACCACACCATTCTCAAGTGAGCCATCCCGGAATGGACACCATGGATCTGTTAGATCCGTTGTGCCCCTCGTCTCTTCCTCCGCTCACCATGGCA…
	Pou4	Acj6b*+	CSCU012583	POU	CACACATGGTCGACGGTGTTACAGTCGGAAATAGCATGTTGGTAGTGTTGGCTTAGTGCATTTTTATTAGGCTTAACGGTTTAACCCCGTCTCTGATATCGAGACTGGGGAAAGTCGAGTATTGCATGGTTTCGTCATGAATAGTAAACAACACATGTCTCTACATCCTTCGATTAACACTGGAACTGGAACATGTTTCCCCGGTCGCTACTCACCAAATTACAGAACAACAGATCCTATGAGAAGACACTGCATGGGTAACCCAACGAGCAATCTATTTGCTGGACTGGATGATGGATTAATGGGTCGTGCCGATGGATTGACTGCAGTTGACATAACCAAACATTCACCTCCAAGTGGGCCAAGTTTGCATCTTAAACATGATATGATGTATCCGCA…
	Pou6	Pou6f*+	CSCU021346	POU	GTTTGATAAAATATGAAATTTAATATTTAATTAATTTATAAATTACTGTAGGTTGTTGTTGTTGTTGTAGTGATGAAAAATAAAATTAAATTGAAAGCTGTTTCTTTAACTCATTAATTAATTTACTAGTTACAGTATGAAGGAAGCTTATTGCCAATTCTTTGTTAAATAATTATTTATCTTTTTTCACTAGATACTATAAGTAATACAGAAGCCAATGTCGTTGACGGAATAAATCTCGAAGAAATCAAAGAATTTGCCAAAGCATTTAAAATACGTCGACTGTCTTTAGGTTTAACCCAGACCCAAGTAGGACAAGCACTAAGTGCTACCGAAGGTCCATCATATAGTCAGAGTGCCATTTGCAGGTTTGAAAAATTAGACATAACGCCAAAGAGT…
SINE	Six1/2	So1	CSCU000535	SIX	CTGGGAGCGAATCTTTAAAATTAGGCCTTTATTTAAGTCAATTCTACTTATAAAACATCAGAAATTGGGCCCTTTAAGCGTTGTGTTTTAGGCCTCTAATGTATCGGCTAATAAATGAATTTTTAGAATTGTTTTAATTATTAATTTATGAAATTAATTAAAAGGCTTTTTTTTTTAGCTCTTATGTGGCATTTATCTCGATTTATAGAGTACATTAAGGAAAACATGCAGATATATTAGCGAGTAATTAATATTCACGCCCCGATAGATAAAGGATTAAAGGAGTTAGAAAGCGAATAAGTGGCATAACTATTTTGATAGATAAATAAGAATTTAAACTCACCTAAATCAAAGTTTAATCGGGTAAAAATTTCATTAGGAAGCTGAACTTAAACAAGT…
	Six1/2	So2	CSCU019875	SIX	CCTGTTTACAGTTTATATAGTAAATATGTAAACTGTACGTATACGTCACTAGTTTTGACCCCCCTGTAACAGCTCGGATGCATTGATACATGTAGACAGCATCCCTCTTCTGTGCTAAGTGCGCGTGGACCCTACTCCTACGCTAGTGTTGTGGTGGTGTGACGAAAATTGCGCGTAGAGATCGATCCGGGGAGGGTGTTTTTAATGATAGAAGTGATACAGGATGGCCAAATGGGTGTCCATTGAGAGTACAAGGATACAATTACTAGTAAGAAACGGGTAAGCAAAGCACTCACCGTTTCTCTCCTTGGCTACGGCGAAACAACTTAAGCTACATCAACACCCCACTAGACACGAGGTAGAAGAATGGCGAAGGCGTGACTAGCGGGGTGTGAGTGG…
	Six3/6	Optix1	CSCU000537	SIX	GAAAGATCTTATGGCTCTGAGCATCGGCGCTGCTCCTTACACACCAATGTTCGTCTTACCTACGTTAAATTTCACCATAAATCAAGTTGCAGCCGTTTGCGAGACCCTCGAAGAAAGCGGTGACATCGAGAGACTAGGAAGATTCCTCTGGTCCCTTCCTGTAGCTCATCCTAATTGCTCCGAACTAAACAAGAACGAGTCGGTACTTAGGGCTCGTTCCCTGGTAGCCTTCCACACCGGAAATTTCCGTGAACTTTATCACATTCTAGAGAATCATCGATTCACCAAAGCATCCCATGCCAAGTTACAGGCCATGTGGTTGGAGGCCCACTATCAGGAGGCCGAGAAGTTGAGAGGTAGGCCCCTAGGACCGGTAGACAAGTATCGAGTTAGGAAAAA…
	Six3/6	Optix2	CSCU019874	SIX	ATGGCATTGGGACTCGGTCCCGCTACCGTAAGCATTCCCACTTACAATCCCATGTTCGTCTTGCCCACCCTGAATTTTACCGTTAACCAAGTGGCCGCCGTTTGTGAGACTTTAGAGGAAAGTGGTGACATCGAGAGGTTGGGTAGATTCCTATGGTCTCTACCGGTGGCACATCCGAACTGTGCAGAACTTAACAAGAACGAAAGCGTACTGCGTGCCAGAGCGTTGGTGGCATTCCACACCGGAAATTTTCGAGAACTTTATCACATTTTGGAAAACCACCGATTCACCAAGGCCTCGCATGCCAAGCTACAGGCCATGTGGCTAGAGGCCCACTATCAAGAGGCCGAAAAACTTAGAGGGAGGCCCCTGGGACCGGTCGACAAGTATAGGGTACGG…
	Six3/6	Optix3	CSCU007271	SIX	TATTCCGAAATAAGAAACCTTCTAGATAAATGGAATCTTGTTAAATTATCGGGGATGGAAGTGGATAAAGTTGTTACGGAAATAACCGATTGTCTTTTCGGCGGAGAAAAATGGCGGCAATTAGAAAGTTTTTTGCGAGAAGTCGATTGCTCTTATCCCGGAATATTCGAGGAATTATATAATAAAAATGAAAGATTTTTACTCCAGGTCATAGCTCTTCGTCGACATTTTAAGGATTACGAAGAAGTTTATCGTTTAATTCGGAATGGAAAATTCACCGATATGAATGCTATGTTAGACTTGTGGGATGAAGTTCACTACGAAGAAATCTCAAATGGAGATATTAAAAAGCTGTCGCCTGTGAAAAAATTTCGCATTCGTCAGAAGAATCCTCCACCT…
	Six4/5	Six4	CSCU000534	SIX	ATGGCCCACCAGACAGGAAGTAACATTGTAAAAGGTTCAGGCGAACCTGCTAATTATTCTATCCCTACAGAAACGGGAAGCATACAGAAAATGACAGATTTACTATCAGGAAAGAATTTAACTTTCTCTCCGGAACAGGTGGCCTGCGTATGTGAAGCACTTCAACAAGCCGGTAATATAGATAGGTTGGCAAGATTTTTGTGGTCTTTACCACCCAGCGAACATTTAAGGGGTAACCAGTCTGTATTAAGAGCTCAAGCGGCTGTGGCTTTCCATCGTGGGAATTATAAAGAACTGTATGCCATATTGGAGAGTCACAATTTCGAGCCACAGTATCATACAGAATTACAGCAAATGTGGTACAAGGCACATTATAGGGAAGCCGAAAAAATCCGCGGT…
	Six7	Six7	CSCU019878	SIX	ATGACGTCCGAATCTCTTGCAACGTTCGTCTCTTCGCAGCCTTCTGAAGAAATGCCCGAATATTTGTCTTATGCAACGAATTCTACCTACTCCTTGGAACAAATATCCTGCGTGTGTGACGTACTCCTTGAATCAGGAGAAATTCAACAGCTGAAAAACTTTCTTTGCTCCCAACGTTTGAACGAATCATCCAACAAGACATGCAATCAGTCGATCCTTAGAGCGCAGGCTGCAGTAGCCTACCATCTAGGAAACTACAAGGAATTGTATTCTATCCTAGAAAACAATACCTTCGATCCTAGGTACCACAAGAAGCTCCAGGATTGGTGGCACGAGGCTCATTATCACGAGGCAGAGTACATAAAAGGTAAATCCTTAGGAGCAGTCGATAAGTACCGT…
TALE	Irx	Mirr1	CSCU010447	IRO	ATGCAGAAAGAAATCTCCCAATTATCGTGTTTTTATAGTCACCCCTATGCTACTATAGTTATAGTGCTTGCTAGCATTTTGGTTGTAGGTAGTTCGAGCCAAACATCCACATCAGCAACATGCTGCGATCCAAGTCGTTCTTCTTCAACGACAACTGTAGAAACCGCTTCTGTAACACCAACGCCTGTCTGTCCACTACCAGCTGCTTACGATTCTCGTATATTATCAACCTATCCGAGATTAGCTACGGGTCTTACAGCCACTCCAACTTTCTACAACGGTGCGCATTATGCATCAGAACAAGCAGGATATGCCAATCTATCAGCAGCGGTGGAAACACCCTTCTACTCCACCTTGAATGCGCCGGATCCTTGGAGGGGGATAACACAAACGAGCCCT…
	Irx	Mirr2	CSCU010449		ATGATTTGTCTCTTAGTTTCTTACTCTTTGCTGCCCCCATCCTTTGTGTATAAGATCCTGTCGTTTAAGGGGTGTTATCTCGTCAACTTTCAAGTTATAACCAAAGAAGGAAGGGGAGAAATCTCACTTTCGCATTCCAATAATTATGCTGTCGATTTAAATGGTGCCAGAAGAAAAAATGCCACAAGGGAAACCACAAGCACTCTAAAAGCATGGCTGAACGAACACAGGAAGAATCCCTACCCCACTAAAGGGGAGAAAATCATGCTAGCCATCATAACCAAAATGACTTTGACTCAAGTCTCCACCTGGTTTGCTAATGCCAGGAGGAGGTTGAAGAAGGAGAACAAGATGACGTGGTCGCCTAGGAATCGTTGTGACGATGATGACCCCGACGTC…
	Irx	Mirr3*+	CSCU003601		ACGTGATCTGGGGAGTGGCCAAGATATCGCGACAGATACAGTAGCCAGCAATGGATAAGCGGCACGCATGTTAACAAGTCGTCAAGTGCAGCATCACATCTCTGGACATTACTCTTAGCATGGGATATAAATCGCCGTAAAAGGGGAATAAATGCGACTCCGATAATAGTTGAAAGTGCCGAGTTTACCCACTTTTTTTTAAAACTATCTGCCCAATAGTATGAAAAAAGCAAAGTGTTCGATGGTGTGTTTGCTTGGTGGTGCCCCTCCAGCGTGGGCTTCGTAGCATGTCCTACCCCCAGTTTGGCTATACTTATCCCCCTTCTTCTCAGTTGCTGATGACGGGACAACATCCGGCCAATTCCTGCTACCAACCAGGAGAAACTCAGCCCAATCCAG…
	Irx	Mirr5*+	CSCU003602		TGGGAAGCGCGACACTCGTACGAGAGACCATGCTAATTTGTGGCGTAACACAAAATATGATAGGCAGAGGAGGCGGGGCGTCCATATGACGTCTCGCACGCCTGCTATGAATTAATGTGATTGGCTCAGCGTGTTGTCACCTCGGCGCTTGTTCGCTGACTATGTTAGTGCCAGTTGGCAGTATTGCAGTGTCGAGGTCGATGGAGGGGAGAAGATTTTCGTGTCCGATTTAACAATGGCATGTTCTCAGTATGACTACCAAACGCCCCCACAGTTGGTGATGTCAGGAGGCCAACCTCCTATCTTACCTTCCCATTTTTGTGATAACGGAAGATCAGGCCTTACCGAATCCGTCCAGGGACCCACTTGCACGTGCCATTGCGATCTTTACCATCAATG…
	Irx	Mirr4*+	CSCU003603	IRO	TGGTCGGTGTAGAGTCGTGCTTACTCCATTGGCCTGCTTCAGACGGTACATGCACTAACTGTCGATCATGTTGTAGCCAAAATACAGCTGTTTAGCCCTGTTTGTTCTACTACATGTCAACAGTTTGATCTAAAAGTGTCAATTAGCAGCACTTTCACATTGCCCACTTTCGCATTTTTGTGTAGCAAAGATGGATCCTCATGCGGATACTTTCTCGTGATGTGACACCATGTCCTACTCGCAGTTTGGATACTCTTATCCACCTTCCAGCCAGGTAAGTTGCCCCCTTCGTTTCCCTATGCCTCATATTATATATTTTTTGAAGGTTTAGAATTTAAAAGAAGTGCAGGAATCTCCCTCTTTGACGGCCCCGAGCTGCCAAACTGCTTCCAAGAGACA…
	Irx	Mirr6	CSCU023360		CGATCTCGGATGTTATTTCCGGCCTCTACATTGAGAAAGGGGGTACGGGGGGAGATGGAGAGAATGTTTCGTAGTTGTCGTCGACAACGTTTGCTACAAAACCCCAAAGTGAGATGCCATGTCGTGGATGTTGTCAGAAGTAAGCCCGAGGCTCTGTCTGGATCGAGTCGGTTGGTCCCGTGTTAAGTGTGGAGAATACATTCCGTGTATGTAAATAGTGGAACTAAGTTTAAACCTTCGTATATTCCGGCGCTGTTTTTCTAACACACAAAAGTGCTGATCGACCGAACTTACTACTTATTCCCACCTTCGTGGGGTGCAGGAGTATGTCATACACCCAGTTTGGTTACACTTACTCGCCGTCTTCTCAAATATTAATGACAGGACAGACTAGTTGCT…
	Mkx	Mkx*+	CSCU014654		GAAACTGAATAAAGAACGATGAATATGTTCGTCCTATTCAGTTAAGGAAGAGTTTACACAAAGACTGAATAGAATCCATGTTTCTGGGTGATTCGAGAGTTCATGCTTCATATAATCATGTCTTTAACACGACGTTGAAATTTTTTATCTTAAAAAATATCGTATTATTTCAAGAAATTTGTTGAAATATTTAACGTTGTATCATTCTTTTTATTCAATGGGGCAAATAATTGACGATAAAGAAAATAGAAGAGGTGTCGAAGATGTTAATAATTCTTCGGATGAAATGAGTGACAATGTTCGATTTGGAATGGGCGAGCATCTCATAAGGACAAGATCTGGTCGCCTTCTTAGAATGAGCAGCACAAGGGCAAGACTACATGAAAGATCCAGGCAAAA…
	Meis	Hth1*+	CSCU021453		GATGCCAGTATAGGGTCTGGAGATGGGACGGGGGATGATGACGATGACGATCGAGGGAAGAAACGACAAAAGAAAAGGGGAATTTTCCCTAAAGTGGCCACCAACATCATGAGGGCGTGGCTGTTTCAGCACCTCACGCATCCTTATCCCTCGGAAGATCAGAAGAAGCAGTTGGCTCAGGATACTGGCTTGACGATTCTGCAGGTCAACAATTGGTTTATTAATGCCAGAAGAAGAATCGTGCAGCCCATGATTGACCAGTCGAACAGGGCAGGAGGCACCCTAGCCGGAGGAGGAACCCCCTATGGACCAGATGGTGCGGGGATGGGCTACATGATGGATGGCAGCCAGCAGATGCACATCAGGCCTCCAGGAATGCAGAACCTCTCCTGCAGCGAA…
	Meis	Hth2	CSCU012140	MEIS/PHNOX	TATAGAGAGAAATGCAGGAACCTTCAGCTGTAACTACTCAAAATATCACAGTTGTACCTCAGACTATACCTTTATATCAGGATACATCCCATCATATAATTGGACAATGTGCAGATGTACCTGAAGAGCAAATAACATCTAGCCAAGGTGTGGTGAATAGAGTTCCAACTGCTCAACCTGTATTGGATCCTCAGGCTCAGGCACAGTTTGAAGCTGATAAAAGAGCGGTGTATAAGCATCCTCTTTTCCCTTTGCTTGCTCTATTATTTGAAAAATGTGAATTAGCTACTCAAAGTGCTGAGGTTCCTTCTTCAGAGAGTTTTAATATGGATATTCAAGCATTTGTACAGCATCAGGAAAGAGATAGAAAGCCCTTTTTCAGTGAGGATCCAGAAGTCG…
	Pbx	Exd1*+	CSCU029859		AGAAAAAGGAGAAATTTTAGCAAACAAGCTACAGAAATCCTTAACGAATATTTCTATTCGCATTTAAGTAATCCTTATCCTAGTGAAGAGGCTAAGGAGGAATTAGCAAGAAAATGCGGTATTACAGTGTCACAGGTATCCAATTGGTTCGGGAATAAAAGGATAAGATACAAGAAAAACATAGGCAAAGCACAGGAAGAAGCTAATTTATACGCAGCGAAGAAAGCAGTCCCTCTATCCCCCACAGCGGCCACAGGGGCCTCACCTTACAACCTTGTGCCAAGTAGTCAAAATCAACAAATAATCAGTCCTCCACCAGCCCCTCAAGATGGGATGTATAATATGTCTATGAATGGAGGAGATTCCTATTCTTCGATGGGTGCTAACGTCCAGTCTCAG
	Pbx	Exd2	CSCU001243	PBC	ATGAGCACACTTTATTTTGCTTTAAATTTCGTAATAATTTCTCTCTCTCTCTTTTTTTATTATTATTTTCAGGCGTGCAATGAATTCACGACGCACGTTATGAACCTTCTACGGGAACAGAGTCGAACAAGACCCATAACACCGAAAGAAATCGAAAGAATGGTGCAAATAATCCACAAGAAATTCAATTCCATCCAGGTACAGTTGAAGCAGAGTACTTGTGAAGCTGTCATGATTTTAAGGTCCAGGTTTTTAGATGCGAGGAGGAAGAGGAGGAATTTTAGTAAACAAGCCACGGAGATCTTGAACGAGTATTTTTATTCGCATTTAAGTAATCCTTATCCCAGCGAAGAAGCGAAAGAAGAATTGGCCAGAAAATGCGGCATTACGGTATCCCAG…
	Tgif	Tgif	CSCU001725		ATGGCAGAACGCGAAAGAAGCCGGGACCGGCCCAGGTTACATCTGTGTGACGACGCCGTCCCTTATAGTAGACCCGACAGTCACCAAAGTGCCGACCTGGCTCCCAGAAAGAGAAGAGGGAACCTGCCGAAAGAATCTGTCAAGATACTAAAAATGTGGTTGTACGAACATCGCTACAACGCTTATCCTTCTGATCAGGAGAAGATCCTTCTTTCGAAAGAAGCCAACTTGAGCGTCCTTCAAGTGTGCAATTGGTTCATCAATGCCCGTAGAAGGATCTTACCTGACATGATCAGGAAAGAGGGACAAGATCCATTGCAATTCACCATAACCAGGAAGGGTGCCGCTCACAGGAGTAGTCGTACTATCCTACACGTCCAGGGGAGTGGACGCAACAGT…
CUT	Onecut	Onecut1	CSCU007543		TTCAGATGCGCAATGTTAACCAGAGAGCAGGGATAGGAAAGCCCGTACAGAGAAGAGGGACTCTGCGCCAGAGGAGACCACCTCCCTATCAACTACTTCACACCGCCCCGAAGAGAGGAGACCCATGCCACGTGACCTATCTGATTAGCAGCGTGATGAGTGAAAGCGGGAGGAAAGGAGCCGTCACGGCAGATGGTCCACGTTACTCACTCGTGACCAGAGCTGTCACGCAAACCTCCGAGCAGGTGGCACCTTTCCCACCGCACCGCCTTCTCCTCCACGCCTGTCCTCTATCAGAGCAAAAGAAGCTTGCAGCTTCGCCTGATTTGTCGGTTTGTGCATTATTTATTCCGCTTGTAATCACGCCTTTTCTCTTTGCAGCCTGCAAGCGGAAAGAAG…
	Onecut	Onecut2	CSCU014259		ATGGGAAATAAAGGAGCTTGCAAACGGAAAGAGGAACAGCAACAACACCAAAAGAACCCCAATACGCCGAAGAAACCTCGTCTTGTTTTTACCGATCTACAGCGACGCACCCTACAAGCCATTTTTAAAGAGACAAAGAGACCTTCTAAAGAAATGCAAATTACAATATCTCAGCAATTAGGTTTAGAGCTAAGCACAGTTGGTAACTTCTTCATGAATGCTCGTAGAAGATCCCAAGACAAATGGCAGGACGAAGAAAAATCGAAATCTGTCAACAATGATAATCAGACGGAGAAAGCAGTGGCGTAG
	Cux	Cux1	CSCU010245		NNAGCATCAAAGGAAGAGAACCTTTCATCAGAATGCAATTGTGGTTGAGTGATGCACATAACGTTGAAAAATTGCAAGCAATTAAAAATGAGCGACGAGAAGCTAATAAACGTCGAAGGAACAATGATTCTCAAGATAGTCCTCAACTCCAGCATGAAAAACATGTTTTTAATTTTAGTTTTGCACCACCTTCTCCCTATCCTCCAGTAAAAAAACCAAGAGTATTATTTTCAGAAGAACAGAAGGAAGCTCTGCGTCTCGCCTTCTCATTGGATTCATATCCTAGCACATCTACTATTGAATTTCTTGGAAGTGAATTAAATCTTTCCGTTCGCACAATTACAAACTGGTTTCACAATCATCGGATGAGAATTAAACAGTACAACTCTAATTCAGATG…
	Cux	Cux2	CSCU002100	CUT	ATGTTGACTCAAAAGGGGAGGGAACCCTTCATCCGGATGAAGATATTTCTGGAAGATGATAATGCAGTTCATCGACTGGTCGCATCTCAATATAAAATTGCTCCCGAGAAATTGATGAGGACAGGAAACTATGCGTGTTCAAACGTCCCGACAGGCGTTACGAAATTAGCACCTCAAAGACAGCCAGAGAACAATTATCCCAGAACTCCAGATTGCCGTCAGGGTAGCGTATCCACTTATCCTCCACTTCAGGATGCACCTCGCTCCACATCTTCCACACCAGATGGTCCCACTCTTCCAGTTATGTCCACTAGTCCAACATCGAATGGGGCTGCGAGAAGATCAGCACTCAGTCCACGAACTTTAAACTATATGCAGCCTTCCGTCTACGAGATGGCC…
	Cmp	Dve1	CSCU021829	SATB; ULD	ATTATATATTCGATTAATATAATATAGATATTAATAATTATAAGTTAAATAACGTTTTAAAACGTTTATTAATTACAGAAAGAAAGAAAATATCGATATACGTTAAATATTATATAAGCTACATCTTTAACGGGTTATGGACAAGTGCCGATGGATTTTAGAAAAATATTTTATATCTGTTTGGTGGCGCCACAAACAAACCATTGAACAACTGGAAGAAGTGAAAGTTTTTGAAAGAGGAAAAAATATACCGAATTTATTTACTATAGAAAAAGGATTCGAAAGAATGGATTTCCATTCAGTAATGGAAACATTTGCCGAAGCCTGGGTTGCCGCTAATACACAAACTCCTTTGACAGAAGCTGCAGAAGCTCAGGGACTTTCACTCTCACCAGCTAA…
	Cmp	Dve2	CSCU001092	2x HOX	ATGAAAAAGAATTGTCAGATACTATCGATCCTTTCTGCTCTTTCAAAAGGTAGATTAGAATGTGACATACCAGATGAAACACGTAAAAAATTTGACCAATGGTATCTACAACAAATTTTTCAACACTGTCGTCAAGTGGCCCTATTACAGCAACAACACCATCATCTTCAGCAACAGCAGTTATCATTGGATCAAGGTCAAATAACAACTAGTCCGGGACAGCAACAGGAACGTTCAAATCCACAATCTCAGGGTCGAACAAGAATTCGGACTTCTTTTGATCCTGAATTGGAGCTTCCAAAACTGCACCGTTGGTTTGCTGAAAATCAGCATCCTTCTCGTCTTCAAATACAACAATATGTGAAAGAACTTAATTCTCTAGAATCAAGAAGGGGTAGA…
HNF	Hmbox	Hmboxl1	CSCU010952		GTAGGTTTTTCCGTGGGGATATTCAAGATATGTCTGAACGCACAAAGAATACCTTTTACATTTGGTACCTGACATGTAAACATAATCCATGGAAACTAGCCCAATTGTGCCCTAATTCTGGTTTACGAAAAATGATGTCTGACACTGGAGATTTAATACCAATGAAACGTGAAAGATTTACTTTTAAAGCTCCTCATCTAGCTGTTTTAGAAAGATATTATGAAAAAGATCCATATCCAGATACGACAACTCGAGAACAGATTGTTGAGGAATGTAATAAAGCAGTAGTGAGACAAGATCGGCCTTTGTCAGAAAGAGAAAAAGTTACATTACCAGTCGTGAATAATTGGTTCAATAATCGAAGAAAAGAAGCTAAGAAACAATTGAGACAGCATCATG…
	Hmbox	Hmboxl2	CSCU025618		ATGTTAACAGATGAAGAGGTGCACCTCATGACATCAAGACACTCCGTTGTTTTGAAAGATTTCACAGTCCACGGTGAATTTTTCCAGTTGGTAGAAGTTCTTCTTCGTGGCACAGAAAAAGTCCCATGTGCAACTCAGTATGATGTGGTTGATGTTCCCGATCGACGTGCCATCACAATCACAGTAGCTGTCCGCCTTCTTTTTTATACGAGCCAAGTAGCTAGGAAGGTTCCCATGGCCGGTCAGGAGCTGCGTGAGACCATAGGAAGGAGAGGGCCCTTTCCATTGCCCAGAGCTCGGCCTGATTGCTTGAGCAGAAATCAGCCAATTTATAATATTCCTCGTGTGCTGTGGAATTTAGACGGTGTTACTAACATGGCAGATCGTCCTTTATCGGAA…
ZFH	Zfhx	Zfhl*+	CSCU018249	4x Znf	AAGTGGCCGAGACCTTGGGCACCCTTCTGAAGTGTCCACATTGCGACTTGGTGCTAGCCGGACACTCTTCCATCGCGGAACACGTCGAGGCCGTTCACGGCCCCTTTCGAGCCGAATCAACGCACAGGTGCAACAAATGCAATGCAGTCTTCACGCTTAGAGATCATCTAGAAAAGCACGCGGTCGTCCATTCCTCAAATGTCCAGTCCTGCAAGGTGTGCAATAAGACCTTTGCCAACGTCTACCGTCTACAGCGACATATGATCAGCCACGACGAAAGCACGGTCCTCAGGAAATTCAAGTGTCCCGAGTGCGGCAAGGCTTTCAAGTTCAAACATCACCTGAAGGAGCACATCAGGATCCACAGCGGAGAGAAGCCCTTCGCCTGTCCCAACTGCG…
	Zfhx	Zfh1	CSCU021262	4x HOX; 7x Znf	GAAATGTTAGAAAGTCACATCACCAAGGACAGTTATTTAGATGTTGTGTGTTCGTCTGCGACCCATAACTTCAAAACACGACAATTATACAGTCTTACCCTACACAATGTGAACGATACGTAGATCTATATCAGTAGAATTATCATGATCCACGAAAACTTCGACGTTTTCGATTGCGTGAATGTTAACAAACAGACAGATGAAAAGCAGACTATTGTATGTCGTCCGTCCCTCTCCCTCGAAATGCAGAATCAATGGAAGGACCAGTTAAAAACTGGCTCCTGGACAAGAAAGACCCGGTCCAGCCCTTTGAATGCTGCACCGACGCTTTCTAAAAGAAAAGCTAAGAGGAAAGAGGGCGGCGTTGGAGCCCTGTGTCAAGGGATAGACGGATGGCTG…
	Zfhx	Zfh2	CSCU021822	4x HOX; 9x Znf	ATGGACGAAGCTTCAGCTTCTTCTTCAGCTTCAATGTTAAAACAAGCACTTCTTGAAAATCCTAAAGAAGCCGCTTCAACAAGTTCCGCTGATGATGAAGTTCATTCCTGTCCTTTCTGTAATTTTACCTGTAATAGCGATGCAAGACTCCAATCGCATGTCGAATCTCAACACTCCCAAAAAACCAATATGATTTCCTGTCCTCTTTGTCAAGAAAGCTTCAGTGAATGGAAACAGTTAGAATCTCATCTGATGGAAGTCCATCATGTGAATCAAGAGGGCGTTCAAAGATTACTTTTAATGGTAGATCAGTCTGATTGGATCTCTTCGGGTAATAAGCAGAGTTCGTTTGACGAACCTTCCGATTTAAAATCTAAGCAACAAGAAGAGGAAAAAGAA…
CERS	Cers	Cers*+	CSCU020408	TLC	TATATATTTACACCCATTGGAATATATTTTGGTTTAAAACCTTCTCGTCCCAAAAGAGCTCCCGAGAATCACGTCTTAGAGAAAGCTTTTCGAGCTAATGGAAGAATAGGTTACAAACAGATTCAAGGTTTGGCTAAGCAATTAGATTGGACTGAGAGAAAAGTGGAAAGATGGTTACGACAGCGGACGCTTCAAGATAAGCCCACGACTCTTGCAAAATTCACAGAAAGCTCATGGAGATTTACATTTTACTGCAGTATTTTTGCATATGGATTATATACATTGTCTGATAAGCCGTGGCTATGGGATACAAAACATTGTTGGTATGACTATCCTCATCATTCCATGACAAGCGATGTTTGGTGGTATTATATGGTTGAATTAGGATTTTATACGTCA…
PROS	Prox	Pros1	CSCU024206	HPD	ATGGCCTGTGTAATTGCAGTTATCAGGGAGTTTTACTACATCCAAATGGAGAAATACGCTCGGCAGTCGGTCAGCGAAGGAGTCAAAAACAATGATGATCTGAAAGTAACGCCCGATTCCGAACTTCTCAGAGTTCTAAATCTTCACTACAACCGCAACAATCATATCGAGGTACCAGAACATTTTCGCCACGTCGTCGAACAAACCTTGAAGGAGTTCTTCAAGGCGATCACAGCAGGGAAAGATCAGGAGCAGTCGTGGAAGAAGTCGATCTATAAAGTCATAGCAAGAATGGATAATTCGGTTCCAGATTATTTCAAATCGCCGAATTTCTTAGAACAACTCGAATGA
	Prox	Pros2	CSCU024205	no HPD	ATGTCCGACCAGGAACAGGAGACAACCCCCGTATCCAGTCCGAGTCCGTGTCAGAGTCCCAACCCGCTCCGTCCCTTAAGTAACAGTAACACCTTGGAAGAGAAACGTGCCAGGGTCGAAACCATCGTGTCCAACATGCTTCAGGGTCCTCCGGCAACCATCCGCTCTCCGGGACAGGGGCAGAGCGGGCCCGAACCACCGACTCCAGTCAACGGGTGTAAGAAGAGGAAACTCTATCAGCCTCAACAACACGAAGCCAGTAGGATAACAAATGGATTGCAGGACGATGACGACGAGGAGGACGACGAGGAAGAACTTTCGCCACCCAAACAACGTCGTCTCGAACGTGAAACGCTCAAGCTGCAATTACGCCAAATGCAAGAACAATTGGCAGCCATG…

## Sheet: Phalangium opilio
Classes	Gene Family	Gene Names	Gene Model	Other Features	Nucleotide sequence	GenBank
ANTP	Cdx	Cad	comp153548_c0_seq1		>comp153548_c0_seq1 ATTATACCTAGACGGTTTAAGCGGAACCATAGCCATAACGTCGCCGCGAATCAACCTCAAGGTACCGGGACAGATTCACCCGACTCACCCCGAGGTTCTACGAGGCCTCAACAAGCAAGGAGTCCTTACGAATGGATGAAAAAAGCTGCCTACCAATCTACACCCAATCCTGGTAAAACAAGAACAAAAGACAAGTACAGGGTTGTGTACACGGACATGCAACGATTAGAACTGGAAAAGGAGTTTCATTACAGCCGTTACATCACGATACGACGTAAAGGAGAACTGGCATCAGTTCTAGGGCTGTCAGAAAGACAAGTCAAGATTTGGTTTCAAAACCGGCGCGCCAAAGAAAGAAAACAGAATAAGAAACGCGAGG…
	Evx	Eve	comp169682_c0_seq1		>comp169682_c0_seq1 TTTTTCCAAAACAATAAATTTTCACAAATCTCTATCATCCCAATTCTACAACGTAACCAAGAGTAGTGTAATAATAAGAAAGACGTGTCAAATTGTCACGGTTCGAATCACAATGGATTGTCCTCGACGCAAAGTGGCAATAACGGTGGTGGCAACAACAACAACGGCAACGTCGGCAATTCGGCCATGTCTGACGCCAACGCAATTCGTCGTTACAGAACGGCTTTTAGTCGGGAACAACTAATTCGATTAGAGAAAGAATTCTGCAGGGAAAATTACGTCTCCAGACCTCGTAGATGCGAACTGGCCGCGGCTCTCAATCTACCTGAAAGCACAATTAAGGTATGGTTTCAAAACCGTCGTATGAAAGATAAACGCC…
	Gbx	Gbx	comp153191_c0_seq1		>comp153191_c0_seq1 CTAATTTCCTCAATTTAAACTCTCTCGGGTAAAGACAATCAAGGAAGTAACTCCAAGTCGCGACGTCGAAGAACCGCGTTTACGAGCGAACAACTTTTAGAACTCGAGAAGGAGTTTCACTCCAAGAAATACTTATCGTTGACCGAACGCTCTCAAATCGCCCACGCGTTGAAACTCAGCGAAGTACAAGTCAAAATATGGTTCCAAAATCGACGAGCCAAATGGAAGAGGGTCAAAGCCGGTTTGACCAATGGCTCGCGAACCAACACGAACCCTAACGCTCCGAAAATTGTCGTTCCTATCCCGGTGCACGTTAATCGTATGGCCATTCGTTTAAATTAGAC
	Gsx	Gsx	comp143879_c0_seq1		>comp143879_c0_seq1 ATCTGGTTTCTTTAATGAAACCTTCATCTATAAAAAACAAGGAAGTAGTAGAAAAAGCCGAAGATTCTGATTCGGAAACGAACAGCGTTAACGGAACGAAGCGAATCCGTACCGCATTCACCAGTTCACAGTTACTCGAACTGGAACGCGAGTTCGCCGCCAATATGTACTTGTCCCGTTTACGTCGCATCGAAATCGCCAATTACTTGGGCCTAAGTGAGAAACAAGTTAAAATATGGTTTCAAAATCGACGCGTTAAGTACAAGAAAGAGGTGTCGAACTCGAGTCATACCTTGGGTACATCATCGTGTCACTGTTTCCGACCTTGTCAATCTTGTTGTCACAGAAACAGTCAAAACATAACGCAAGAAACTGTTCC…
	Hox1	lab	comp155184_c0_seq1		>comp155184_c0_seq1 GCAATGAAAGTCCAATTAATCTTCGCGGTCTAAACGGATCGAACCTCGGCAACGGTTTAGCCGGTGGTCCCGGTTCGGGTCGGACAAACTTTACGACGAAACAACTAACCGAACTCGAAAAAGAATTTCACTTTAACAAGTACCTGACCAGGGCCAGGCGAATCGAAATCGCCACCGCCTTGCAATTGAACGAGACGCAGGTCAAAATATGGTTTCAAAATCGTCGAATGAAACAAAAGAAACGTATGAAAGAGGGTTTAATACCGCCGGAACCCATTTCAACGGACAGTTCTTCTCCCCCGTCATCCGCCCAATCTCCCGGTCAACCAAACTCAGTCGGCGGTAATGGAGCTTTACTCGCCGGTGGTAGTGATAACAG…	HE805493.1
	Hox2	pb	comp92303_c0_seq2		>comp92303_c0_seq2 ACTTACGTACCAATTTGTTTTCTTGACATTTTTTAGAACCGGGAGAAAATGGTATGCCAAGGAGACTTCGTACCGCCTACACAAACACGCAGTTGTTGGAATTGGAGAAAGAATTTCACTTCAACAAGTACTTGTGCAGGCCTCGTCGTATCGAGATCGCCGCCTCCCTGGACTTGACGGAGAGGCAAGTGAAAGTGTGGTTCCAAAATCGGAGGATGAAGCACAAGAGACAGTCTTTGATGACTAAGAACGGCGATGAAAAGGGTAGCGGACAGTCGGAGAATGGTAAAGATTCCATGTCGGACAAAGGTCCGTCCAACCTGTCGTCGATCGGGAGTCCCTGTTCCGATCAGACTTCTACCAGCCAGGATGGATCGACG…	HE805494.1
	Hox3	Hox3	comp187324_c1_seq8		>comp187324_c1_seq8 CTACAGTCCGACGATCTTGTACAGTTTTTCACATTCTCATTGGACTATTTGGCGTCACGTGGGTGGTGTACGTCTCTTTTCAACTCTGCATTTATTCGACCCGGCAGCAAATGTTAGCTATATCCGAAAAGCCTCGAGCTTGTCAGAAAGCAATAAAGAGATCTTTTGGTCAACTGCGGACAAACTGATCGACCGCTTGTATTGATGCCCTCAACAATCAATTGAAAAATTCAACACAATGTGTCCACCACAATAAGTCAAGTAGACGCTCGTGTCGCGCTAAGTATCGGTGTTCGTGGCCGGACAACTTTTAATTATCAACCTGTACGTCTTTTCAAACTGACCAGTGCGACGTCAAATTGAAATGAATACTTATCAA…	HE805495.1
	Hox4	Dfd	comp185125_c0_seq8		>comp185125_c0_seq8 CAGTCCGACGATCTTAGAAGTTGCACTTCGCGGCTGCCGTTTCAAACCTCCACCACGAGTCGTATAGCAACGTTGAACGGCATCAAGCGCTCTTAACGACTCGTCCGAGCCCTTCTTCAACGGGCTCCTTTTTTTAATCGAAACGAAAGAGCTTTCAATTTAGCTCGACCCAACAACAATCTCCGTAGTTGTTCCAATCGCTCGGAGTCTTCCCGAGTTCTCCCTTAAGGACCGAGTACATCGGCTGATAAAGCATTTTGCACGCTTGATTGTTGGTGTTCGAGCCTGAGGACATTACGGTAGGCATCATTTTTGCATCGCATTTCCACTCAAGAACGGGGATTTTGCACGAGGAACTGTTGTGGTGAATTTCGGCGGC…	HE805496.1
	Hox5	Scr	comp168984_c0_seq1		>comp168984_c0_seq1 ACGTCGGACAAAATGGAGTCAACGCAATGGGCGAAACTAAACGCCAGAGAACGTCGTACACTCGCTACCAAACTCTGGAATTGGAAAAAGAGTTTCATTTCAACCGTTACCTCACCAGGCGGAGGAGGATCGAAATAGCCCACGCGTTGTGTCTCAGTGAAAGACAAATCAAGATTTGGTTCCAAAACAGACGGATGAAATGGAAAAAGGAACACAAGATGGCCAGTACCATGCCCCCGCAAATGCCCCAAGTCATGCAAGATCATCATCCTCATCTACACGGCGAGACCAAGGCCTAAAATAATATTAATATTATAATAACACGCATCTTCCACCGATACGAAAAAAACGCGCAAAAACACGCGTTACATTACACCCT…	HE805497.1
	Hox6-8	ftz	comp181615_c1_seq3		>comp181615_c1_seq3 CCGACGATCTTCCCGATTGCAAAAGTGTCGCGTTTCATCCAAACTCTCGCCTGACGAGTCTAGCACTCGCACCCGCGCCTCCAAACGCTTTCGAAAACAGTAACAGCGCCAACTCAAACATCTCCGCAACGTCCAGAAATTCTCCTCCAGCTAAATCACCCTCAAACACCGCTCAAAGTCCGTCTTTAGAAACGCAAAAAACAACTAATTTCTACCCTTGGATGAAGTCTTATACCGATTCATGTCAAGGTCAAAAAAGAACGCGTCAAACTTACACTCGCATTCAAACACTAGAACTCGAGAAAGAATTCCATTTTAATCGTTACCTGACAAGAAGGAGACGAATCGAAATCGCTCATTCCCTCGGACTTACCGAAAG…	HE805498.1
	Hox6-8	Antp	comp178701_c0_seq1		>comp178701_c0_seq1 ACGTCAAAATTAGTCGAAAATTAACCAGTCTCAGATGTACAGCCCAAACCCCGCCGTGGCTCAAGGAAACCCCGGCAACCCAGCTCAAACCCCCAACTCCGGATCTTTACCCAGTCCGCTATACCCCTGGATGAGAAGTCAGTTTGAAAGGAAAAGGGGTCGTCAAACGTACACTCGTTACCAAACTCTGGAACTGGAGAAAGAATTTCACTTCAACCGATATTTAACAAGACGGCGGCGGATTGAAATAGCGCATGCGCTGTGCCTGACGGAAAGGCAGATAAAGATCTGGTTCCAAAATCGGCGGATGAAATGGAAGAAGGAAAACAAAGCGAAACTAGAAGCCGGATTGGCCATGGGTGCCACGCCTCCCGAACTA…	HE805499.1
	Hox6-8	Ubx	comp187200_c1_seq2		>comp187200_c1_seq2 TCTACAGTCCGACGATCTTTTGAACACAGTTCATTTGACCGTTTGGACAGTATGGTACCTTCGTTACCTTAGCGCCAGTATATACTTACCAGTACTCTGTCTCTGTGTTTATTTAAATTAAAACAAACCTTAAGACCTGTCTTAAGTATAGTATAATTATGTCGTCCGAGACTCAATGGATTCAAGTTGTACCATGGTGTTACAATAACAATGCCGCAATCCAGTTTCAACAAGGCGCTAACGGTTTACGGCGTCGAGGACGGCAAACGTACACTCGGTACCAAACGCTGGAATTGGAGAAGGAATTCCACACGAACCATTACCTCACTCGGAGACGAAGGATCGAGATGGCGCACGCGCTATGCCTTACCGAGAGACA…	HE805500.1
	Hox6-8	abdA	comp31172_c0_seq1		>comp31172_c0_seq1 CCGACGCTCCCTGGGGTTTGTAATGCTCGGCGACGAGGGCGTCCTCTCGAGTCTAAGCGCGTAAACGCAATTACCGAGCGTGTTAAAGACTCGGTATTCGACCCAGAAACAGAACCGCGTTGTTTTTATACATTATTATTTTTCTAGACCCCATTAATGGCCGCCACCATCCGCTAAATAGGCCTATAGCTTTGGTTTATTGTAAATGATTATATAGACCCCTTTTTAAAGCCATGATTTAAAATTAGCTAAAGTAAATTTAGGGCTAGGGAAAAAATGTCGACATCCAGTTTCATAGACAGCGTATTAGGTACCTCAAAATTTCCTTCGGTTAGCTCCGCGACGCTTAGCGCGTACGGCGCGACTACCCAATCGCCTCA…	HE805501.1
	Hox9-13	AbdB	comp176401_c0_seq3		>comp176401_c0_seq3 ACAGTCCGACGATCCACCGTAGAAGGACATTCGACCGCCGCTTACGTCCCAACTGCTACCGTGGCCGAAACCGTAGCGACAAATCCTTTGGAATGGACGGGGAACGTAACAGTTCGAAAGAAAAGAAAGCCATACTCTAAATTCCAAACCCTAGAACTGGAAAAAGAATTCCTGTACAACGCCTACGTATCCAAACAAAAAAGATGGGAGCTAGCTAGAAACCTCAACTTGACAGAACGACAAGTTAAAATATGGTTCCAAAATCGAAGAATGAAAAGCAAGAAAAACAGTCAAAGAAACGCGGAAAATAACCAAAACAATAGCAACACTAACGGTTCACATCATCACCACCATCATCATCAAATACCCAAGAGATACC…	HE805502.1
	Meox	Meox	comp145380_c0_seq1		>comp145380_c0_seq1 TACAGTCCGACGATCATGCAGTTTCGAAATCTCAGTTGCAAGAATTAGAACAGGAATTTACACACCATAACTATCTAACAAGACTTAGAAGATACGAAATTGCAGTGTCGTTGGATCTGACAGAACGACAAGTAAAGGTTTGGTTTCAAAACCGACGGATGAAATGGAAAAGAACTAAACGAAATCAGAGAGACAAAACAACTCGACTTCAAGAACCCGCTGAAGAACAATTTTCAAATTCGTTCGGATTTTCGTCCCTCAGTCCTTGAAGTGGTTTCTAACGCTAATTACATAAACTAAGTACAGTTGTGACAATTATCGAGAAGTGTTTTCGAATTTCCACCCAAAGTGTCATTGGTCGATATAACTTAAACGAAAA…
	Mnx	Mnx	comp104552_c0_seq1		>comp104552_c0_seq1 ATCATCTGATCTGCGTGGTTTCGTTCACTTAGATGCAAACGTCAACGTTTAATTTGGGCTTAGCAACTGTAATTAGTTACCAGATACGCGATAATTCCTTCGTACTCAACAAAGTATCGCCGCGAGGGAATGTCCGAAGAAATCTAACAATTACTTACGAGCAACAACTACTTATAGAACAGTAAAACCACCATGTCTTCTAATAATAAGTCATCTTCAGAGTTATCCAAGTCTTTCTGTATTGACGCGTTACTCGCGCGCGAAGACAGACCACCGCGATCTCCTACGTCGCAGTCCGAAAGTAACGCTGGTTCACCTCCTTTAAGTCCAGGGGGTGCGTCGGCCTGTTCAGCACCATCCCCAGCTACGACACCAACCT…
	BarHl	BarHl	comp37098_c0_seq1		>comp37098_c0_seq1 CCCTCCACCCGCCGCGCGCCGCCCCCGACGGGTAAAAGTACCAGTGTGGCCCCGCCTTCTTCGGGCGGTCCCCGTTCAAACGCCGTCAGTCCCCGGATCTCCCCGGGTTCCCCCCCTCCCCCCGTCCCGGCGCCCCCCGCCGGGCCTCCCGCCTCATCCTTCTTGATACGGGACATATTGGGTGCCACTACAAACGGTGATGACCCTTCACCCCCGAGAAACTCGCGGAACTCTCATCACCGGGACGATAGTTCGCCACCGTTAAGGTCAACTTCACCGCCTCTCAGGAGGATCATGCCCTTGGTACATAACGGGTCAATCTTCGGAGGTCATCACGTACCGGGCATGATGATGGAAAGGGGTCCGGGTGGCCATGGTGG…
	Dbx	Dbx	comp45444_c0_seq1		>comp45444_c0_seq1 AAATGGTTCTTGACCTGATTATAAATAAAAACAATTTCATATTTATTTTGCAGGTCAAAATATGGTTCCAAAATCGTCGTATGAAATGGCGCAATTCCAAAGAGCGCGAGCTCCTGTCATCAGGTGGCAATCGCGAACAAACTCTACCGAACAAAAACAACCCTAACCCTGACCTAAGTGACGTGGGAGTCAATAGCAACCCTCC
	Dlx	Dll	comp184515_c1_seq1		>comp184515_c1_seq1 AATCTCCTCGAAGGCCATGTCCATTAGTCGTTCGTCCACGTCGGTCGTAACACGCTCGCCCGTCACGAGCAACGCTAATAACGCGAGCAACGTCGTTTCAGCAGCAACAGCGGCCGCCGCGTTGTATTTCGGACGTTGTTCCGCCAAAGCCGCCACCACGTTGAATTTTAGCGAGTTCTCGGCTGCCACCTACCCCAACATGGCGGGGACGGCGGATAGCCTTGACCAGGAGGTAGCCAACAAGTCGGCCTTTATGGAAATTCAACAGCAGGCGGCGGCCGGACTGAATGCCATGCCGCACCACGCTCAGGGTTACCCCATACGGTCGGCTTACTCGTCGCAACAGTCCCAGCACGAGGCATTCGCCAATTCTCAGGCC…	HE805507.1
	Emx	Ems	comp163764_c0_seq7		>comp163764_c0_seq7 TTCTACAGTCCGACGATCGAGGAGGGCAAGGTGCCATGTCCGCGGCTGGACTCAGAGCTGCTCTCTACGCGGGACATCAAGCGCAGGAGCAACACGGCTACCCGATGCACGGACCCGGGATGCCAGGAGCGCCTTTTCTATTAGGATGTAGGGATGGCTACCCATTATATCCGTGGTTATTAGCCAGACATCCGAGATTTCTGCCTCACAGAATTCCAGTTGGTCCTGACGGTGCCGGTTTCCTATTACACCCATTCCGTAAGCCTAAACGAATCAGAACCGCATTTTCTCCATCCCAACTCTTAAAACTCGAGCACGCGTTCGAAAAGAATCACTACGTAGTTGGAGCCGAAAGAAAACAATTGGCTCAAAGTCTAAG…	KJ623612.1
	En	En	comp171093_c0_seq2		>comp171093_c0_seq2 TACAGTCCGACGATCTATACTAGGAAATAAGGGTAGGCAAGGAATTATACATAATGCGACTGTTTTCTAGCCCCCTTTTCCTGTCTTTACTCTTAGAGCATTTTAGTAAACCCCCACCATCCACACCACCCCTTCTCAGTAAGCTTTTAGGAAAACCTAAGGTTACTGAACAAGCTACGGTGGTGGTGGTGGTACGCTGGAACCTTTTCGAGCGAGGCTCCAGCGAGTGGTTCGTCCCGTAAAAACTGGCGGACCACCCCGCCTCCCCCTCTACCCTTAGCCACCACTACGACATCATTTTCTCTAAGAAGGAAAAAAAAGTTAAGCGATCCTGACCCCCTAGACTGGGTCATTTGACAGGACAACGTTTGACCGACAC…
	Hhex	Hhex	comp181734_c0_seq1		>comp181734_c0_seq1 TTATTTTTAATATTAATTTATTTCGACTTATTTTTCTTTGCGGGAAAGCTAGAGTGATTATTTTTATCATACCTAACCTAAACTAACCATAAATCATTTTAAGAAAACAATGTCCCATCTAAAAAATATGGGAACCTTCAATCACTGTTAGACAACACCCACGGTTTTCTTTTGTTACGTTTGACAATAAAGAAAAATAGAGACACACACCCTGGTTATAATCCTACACTATTACTGTTAGTAGTTAACGTAACATCACATCGTTGCATAGTATTAGAAAATTACCATTTTTAACTGGCCTTGAAATAAAAAAAAATTACTCAATCTAGAGTAATAATTAAAGCCAACAAGATTAAAAAAATAAATAAATAAAAACAAA…
	Hlx	Hlx	comp152080_c0_seq1		>comp152080_c0_seq1 TGATATCTGGTTTCTTTAAATCCAAGGCGAAGGTTTAGAGAAACGATTCAACATTCAAAAGTACATAACGAAACCCGATCGTCGACAACTAGCCGCCACGTTAGGCTTAACCGATGCCCAAGTTAAAGTATGGTTTCAAAATCGACGAATGAAATGGAGACATTCGAAAGAAGAAGAAAAATCCAGGAAAAAAACAACGACACACATCGAACACAAAATTACAACATAATTTAAAATAAAACTGTTTTTATTTAAAAATCAAATTAAAACTGTAGTACTTAGCGAGTGTTTAATTTTTTTTTTTACAAAATATTTCATTAAAACTAGCCTTTTTTTTTTATAATGAGATTATT
	Lbx	Lbx	comp178796_c0_seq11, comp80014_c0_seq1		>comp80014_c0_seq1 CAGTCCGACGATCATTGGAGAAGAGATTCCTGTACCAAAAGTATTTATCTCCCGCCGATCGGGACGAGATCGCGCAGTCTCTGGGACTGACCAACGCGCAGGTCATTACTTGGTTTCAGAACCGGCGAGCCAAGTTGAAACGGGACATGGAAGAGTTGAAGAAGGACGTTGACGCCACGACCAAAGTGGTGCACACGACCCTTCA >comp178796_c0_seq11 TAAATGCCGGCTCGAAATGTCACGCTTGACTTCCTTCTTCATCAAAGACATTTTGAGCCACAAACCGCCGTCAACGACGCGATGTAGAACGAACAATCACCATCACGCTAGCCATAACGGCAATCACCATCACGTTTCGGCGGCCGTAGCGGC…
	Msx	Msx	comp175503_c0_seq2		>comp175503_c0_seq2 GAAAGTTTATTCCGTACGTGTTCTTGGTCCGAGTGAGATACCCTTTGAGTGGTCCCATAGACCGTACGCGCGTGGTCCTAAAATGCAACTTAGTCCGACCGTTGTGGTTGAAAACGGTCCGCATCAACAAAGTCCCAGTAACAATTTAAAGGCTTCGCGTCTTGATAACCAAACAGCGTCGGCGTTTACCATTATGAATAGTTTCGGAGCGGGAAACGCGTTCGTAAAACGTACGAGACCCGAGTCGCCGATTTCACCACCGGTACGAATGGGTCCCGGGTCGAGTCACCCAAATTCACCCTCACCGACACCTTCCTCTAATCGCGATAGCCCGTCACCCGTTGTGGTGACGTCGAAACAACCGATCAACCCGTGTAGA…
	Nk1	Slou	comp5565_c0_seq1		>comp5565_c0_seq1 AAACTCATCGTCGGGCGCGAATAACGCTGACGGAAAAACGGGGAAACCCCGAAGAGCGCGGACGGCTTTTACTTACGAACAACTCGTGGCGTTGGAGAACAAATTCAAGACGACGCGATACTTGTCCGTTTGCGAGAGGTTGAACTTGGCGCTGTCTTTAAGGTTGACCGAGACGCAGGTGAAAATTTGGTTTCAAAATCGTAGGACCAAGTGGAAAAAGC
	Nk2.1	Scro	comp171484_c0_seq1		>comp171484_c0_seq1 CTACAGTCCGACGATCTGGCGGACATTCTCACCCTTTGAACATTTCCGGTACTTCTTTGCTCGGAGGAACGGATTCCCCGTCTCCCGGTCCGAACAACTCGACGCTGGTCAACGTCTCCAGCTCTCACGGCAACGTCATGAACGTCCCGGTGACCAGCCCTTATATGCACGTGCCCCAACTTTCCCATCCGAACTCTTTTTCGTCCCAATATTGCAACGGGACGGACATCGGAGCCCATTACGGCGAACACGTCCGTCAATCGGCCGCGGGATGGTACGGTACGGCGCCCGATCCCCGATTTGCCATTTCGAGGTTGATGGGATCATCGAGCGGGATGTCCATGTCAAATATGAACATGCCAGCCGCTCTCAGCGCCTG…
	Nk2.2	Vnd	comp182636_c0_seq5		>comp182636_c0_seq5 TCTACAGTCCGACGATCTAATTTTTTTGTCGGTTCTGGTTTGAGGCTTAGAACACAAAGTGGACGGACCTCTCGCTTCTCTTTTAAGCTTCAAACAGAATGGATTACTGAATGATCCGTAACAATTCAATTTCAAACAGGCAATCGGAAAAACGAATATGTTTCGCGATCCCAAAGTGACCGAAAAATGTACGCCAATTACTCTGACGATCAACAACAACGATGGCCGAGTTATTCCTCCAGTTATACCACTGTAGCCCAACAGCAAAATGAAACTAGTCCTTTGTTACATAACGTGAGTCATCCAATTACTTCTTCGCCTTTAGGAATTCCCCCATGTGTTCAAAACTTATCCCCAACAACCCAAGAAGACTCCTACA…
	Nk3	Bap	comp61762_c0_seq2		>comp61762_c0_seq2 TACAGTCCGACGATCCGCATTAATGGACAAACAGAACCCCGTGACGTCATCGTGCAATCCTGGTTCGGGATCAAACACCCAACCTCGCAAGAAAAGATCTCGGGCTGCGTTCTCTCACGCCCAGGTATTCGAGCTGGAGCGTAGATTTAGCCACCAGAGATATTTGTCCGGACCCGAGAGAGCCGATTTGGCCCGAAGTTTAAAGTTAACCGATAATTTCGGTAAAAAAAAAACAA
	Nk5	Hmx	comp307699_c0_seq1		>comp307699_c0_seq1 CACTTGACTACGAGTGAAAAGGTACTTGTCCTCATCTGAGCGCGCGGGTTTGGCCGCTTCTTTACATTTGACCGAGACGCAAGTCAAGATATGGTTTCAAAATCGCAGGAACAAATGGAAAAGACAATTGGCCGCCGAATTAGAGGCGGCAAATATGGCCCATGCCGCCCAGAGAATGGTTCGAGTTCCTATCCTATATCACGATAGCGGGGCAGCGGCCGTCGCCGCCGCCGTCTCGGGCGGC
	Noto	Noto	comp184840_c0_seq8		>comp184840_c0_seq8 TACAGTCCGACGATCTAAACGAGTCCGAACAATTTTCACTCCTGAACAATTAGAAAGGTTAGAGCGTGAATTTGAAAGGCAACAGTATATGGTTGGACCCGAAAGACTGTACTTAGCGTCCGCTCTTCAACTCTCCGAAGCTCAAGTCAAAGTATGGTTTCAAAACAGAAGGATTAAGTGGAGAAAACAACATCTCGAGATGCAACAAGCCAGACTGGCCAAGTTTAGAGGAGGTTCGGACAGCGAGGAGTCGCAAATGACAACCGAAGACGTCTTACAAGACGTTTAAAAATTGTAACTCACTGATTTCGTCAAAGGAGAGCCCACCATACACTTTAAGGTTATCTATAACCATTCTTCTTTACAAAACAAATATTTT…
	Tlx	C15	comp177829_c0_seq3		>comp177829_c0_seq3 AAAGATAGACTACCAGGTCCATTCTCTTTGCCATCATCAGCGGCGTTACCACCGGTGACCCCTCGTCGAATCGGTCACCCGTACCAGAACAGGACGCCTCCCAAACGGAAAAAGCCCAGGACGTCCTTTACGAGAATGCAAATATGCGAACTTGAGAAGAGGTTTCACAAACAAAAGTACTTGGCGTCCGCCGAAAGGGCCGCTCTGGCCAAGCAACTCAAAATGACCGATGCCCAGGTCAAGACGTGGTTTCAGAACAGGAGAACTAAATGG
PRD	Arx	Arx	comp186866_c0_seq1		>comp186866_c0_seq1 TCACGTGATGTCTGTGACGTATTTTTCATGGTCTTAACAATATTCAGGAAAATAACAATAACAGTCATCACGATGATCGGACAAGTACTCGAAGAAATTCCGCGGAGGACAGTTGTTCCGACGGAGAGTTTTCGGTTGATGACGGGATACGCGATGACGTGGTTAACCATCGGTCGGAATCTCCGATGGATTGTAAGAGGCAACAAGATGCAGGTAGTCCGCCGTTGAGCAACAACGGGGATGCCAATATGGTTAACTCTTCGGGACGTCCAAACCCTAATGGTGGCGGCGGCGGTGGAGGAACCGAACCCGAGGACTTTCCCAAAAGAAAGCAAAGACGTTACAGAACCACCTTTACGAGTTTTCAACTAGAAGAACT…
	Dmbx	Dmbx	comp215622_c0_seq1		>comp215622_c0_seq1 AGCCGGTGTGGCCGTAAGAAAACAGAGACGCAGTCGAACGGCTTTTACTCATCAGCAACTGGACGCTTTGGAAAAAACTTTCGTGAAGACTCAATATCCTGATGTGGTCACTCGTGAGAGGTTAGCTTTATGTACCGCGTTACCAGAAGCTAGAATACAGGTACGTTTTATTGTTTTTAACGAGACCAGCCCAGTAATTAAGTAAAAATGTTTATTTATTTTGTCTTGTAGGTCTGGTTCAAGAATAGAAGGGCCAAGTACCGCAAAGTAGCGAAAAATAAGGATAAAGTCAAAATAAAACTTCAGATCGTCGGACT
	Drgx	Drgx	comp1372_c0_seq1		>comp1372_c0_seq1 CCATTGCCATTCTCTTTGTACTCTGCAGGGTCGCCTTATGGAGGTTACAGCTACCAAAGTGACCTACATGACGACACATTTGTTCGTAGAAAGCAGAGGAGAAATAGAACTACATTCACAGTGCAGCAGTTGGAAGAGCTCGAGAAAGCGTTTGCGCAAACGCACTACCCTGACGTGTTTACTCGCGAAGATTTGGCCATGAAAATCAACCTAACAGAAGCTAGAGTTCAGGTTTGGTTTCAAAACCGTCGCGCCAAATGGAGAAAAGCGGAAAGGCTCCGTAAAGAACGCGAGGAGAAGGAAAGAGCGGCCAACCAAGACGAAACGACGGGAGAAGGAGACCCCGGATCACCCTCTTCTAGAAGTAAGATGGAGGATGCC…
	Hbn	Hbn	comp167754_c0_seq9		>comp167754_c0_seq9 ACAGTCCGACGATCAGGGTTGACTGGAACCAATCAGACGGGGGGCGAAGACGGCTCCTCGGGTGGAGGTGGACCATCCAATGATCCTTATGACGATAAACCTAGGAAAATTCGAAGAAGTCGTACTACCTTTACAACTTACCAACTTCATCAATTGGAAAGAGCCTTTGAGAAGACTCAATATCCTGATGTATTTACTCGGGAAGAATTGGCTATGAGACTCGATTTGAGTGAAGCTAGAGTTCAGGTCTGGTTTCAAAACCGACGTGCAAAATGGCGCAAACGTGAAAAGGCCATGGGTCGCGAAAGTCCTTGTAGTTTTTCGTTATCGGACCCGTTGGGTCCTCCATTACATTTACCATTACCATCCTCTTTACACG…
	Gsc	Gsc	comp30964_c0_seq1		>comp30964_c0_seq1 AACAATTAGAAGCCGCTTTTGAACGCACGCAATATCCGGATATACTACTGCGGGAGGAACTCGCCATGAGGGTTGACCTTAGGGAAGAAAGAGTTGAGGTCTGGTTCAAAAACCGAAGAGCCAAACAAAGGAAACAACAACGCGAATTCAACGAGCGACAAAGGCTTCAAAGGTTGGCGCAGGCCCAACAGAGAGGGGTCATAGTGCAACATACGCGACAATCAGCCAATCACAGCAAACCGCTCAACTCTACAAGAATTATGACG
	Otx	otd	comp185461_c0_seq4		>comp185461_c0_seq4 CGCCAAGGTCCAGCAGGCTTAATATTTCGAACTGGCTTTCCAGACGCCGACGAGTTGCTCTTCGGGCTTTCCGAGCATGGCTTATCTAAAAGGAAGCCCGTACGCGGCGGCCGCGGCTGTCGGACTCGGACTGACCTCGTCGCCCGATCTTCTGCATCACCCCGGAGCTATCGGATATCCGGTTTCGCCCTTCTTCTCTTCGCCTTCTCCGGCACCCCGAAAGCAACGCCGCGAGAGGACCACCTTCACACGCGCCCAGCTGGATATCCTGGAAGCGCTCTTCGCCAAGACTCGCTACCCGGACATCTTTATGCGGGAAGAGGTCGCCCTCAAAATTAATCTTCCCGAATCGAGAGTTCAAGTATGGTTCAAGAATCGT…	KJ623615.1
	Pax3/7	Prd1	comp154933_c0_seq4		>comp154933_c0_seq4 TACAGTCCGACGATCGACTGCGATTCCGAACCGGGTTTGCAATTGAAGAGGAAGCAGAGACGATCCAGGACAACCTTCACCGCCTTACAATTGGACGAGTTGGAGAAGGCCTTCGAACGGACTCAATATCCGGATATTTACACTCGAGAAGAACTGGCCCAGAGGACGAAACTCACAGAAGCTAGAATACAAGTATGGTTTAGTAATCGAAGAGCCCGTTGGAGGAAGCAAATGGGAAGTCAACAACTGAACGGTTTCAACCAAATTAGTTTCTTGAACTAAGC
	Pax3/7	Prd2	comp175509_c0_seq3		>comp175509_c0_seq3 ACCGGGTTTGCAACTGAAGAGAAAGCAGAGGCGTTCCAGGACAACCTTCACCGCTTTACAGTTGGACGAGTTGGAGAAGGCCTTCGAACGGACTCAATATCCGGACATTTACACGCGAGAGGAACTCGCCCAGAGGACCAAATTAACCGAAGCCAGAGTACAGGTAATATATTTTAAAGACGATCGAATGAATTATGCAAAGATGGTGACAATGGTGACGTCACACACACGTGATATTGACCGTATACCACGCGAAAGTTTACAACGCTAAACTTGGTTAAACTAAAACCGCGACGCGACTAAAATGTACATTTTTAAAAGTTTAAACGCGTTTGGGAAAACGTTTGACACATTCTTGCGTTCAATTTCGGTCACAGTA…
	Pax3/7	Prd3	comp189370_c0_seq8		>comp189370_c0_seq8 TACAGTCCGACGATCTCGATCTCGTTGGAGACTACTCCGATAGCGGGAAAAGTCGAGCCGATCACAGCATCGATGGCATACTCGGAGGTCAATGCAGTAACGATGATTCCGACTGCGAATCCGAGCCCGGCATACCTTTGAAACGTAAGCAGCGCCGTTCAAGGACTACTTTTACAGCAGAACAATTAGAAGAACTAGAACGAGCCTTCGAACGAACCC
	Pax4/6	Toy	comp185381_c0_seq3		>comp185381_c0_seq3 ATGAGTCCAACGTCGGGACTGACCAATGGCCATCATGATAAAAAGGGAGATCTCGAGTGTACGTCCGATGGTAATTCTGACCATTCATCGGGGGACGAAGATTCCGAAATGCGCATGCGTTTAAAACGAAAATTGCAAAGGAATCGAACGTCTTTTACGAACGAACAAATAGAAGCTTTAGAAAAAGAGTTCGAAAGGACGCATTACCCAGATATCTTCGCTAGAGAAAGATTAGCGGAGAAAATCACGTTACCCGAAGCTAGGATACAAGTTTGGTTCTCGAATCGTCGGGCAAAATGGCGACGGGAGGAGAAGTTAAGAAACCAAAGACGGGCCGTGGATCAACATTCCGCCCCCGCTGTTGTTACCCCCTCACCTG…
	Phox	Phox	comp210661_c0_seq1		>comp210661_c0_seq1 TGTTTTTCAACTTTTCTATACCTTATAGTTCAAGCCATTATTTTCCTTTCTGAGGCTGACCTCTAAACCTAAAACCCAATTTTAATTTAACAAAATATGTTGAATATTTTGATAGGTTTGGTTTCAAAATCGTCGAGCGAAATTCCGGAAACAAGAAAGACTCAATCAACAGAAACAACAAAACTCGTCCGGAAGTAATAACAACAAT
	Pitx	Pitx	comp39025_c0_seq2, comp39025_c0_seq4	OAR	>comp39025_c0_seq2 CGTTACACGACGGCCACCATCACCACGACTCGAAGAAAAGAGATTCAACGTCGTCAGGCGACAAAAACGGCAACGGTAATCAAGATGGTCAAGAAAATGACGATGACCCGAAAAAGAAAAAACGCCAAAGGAGACAGCGGACACACTTCACCAGTCAACAATTACAAGAACTGGAAGCCACCTTCTCTCGGAACCGCTATCCAGACATGTCCACACGCGAGGAAATCGCCATGTGGACAAATCTAACCGAGGCCAGAGTCAGGGTTTGGTTTAAAAATCGCCGGGCAAAATGGCGCAAGAGAGAACGCAATGCCGCCGCGGAATTGAAGAATGGCTTTGGCTCGCAGTTTAACGGACTAATGCAACCTTTCGACGATAGT…
	Prrx	Prrx	comp30877_c0_seq1		>comp30877_c0_seq1 ATTTCTTTGTTCATTTAAGCCCATACTCGAGGGAAGGGCGGGGGGACACGGACTCTCGAAGGAGGGGACCCCGTTGTGTAGGTTTTTCTTCTGTCAAAACTCAAATGTCTTGAATGTCGGACTCTTTTCGAGAGGGACTTCTCGAAAGGTCCCGCCTTCAATGATCCCCCTCTTCCGAAAAATAAATAAGAGCTATTAGAGAACAAACACTTGGTAATCAAGCTCGAGCTAAGTATTTCGTCGTTCAAAGGGAAGGGTACTCGCGCGCGCCTTGAAACGTTGAAGAACAACTTCAGGAACAAATACTCATGGTTTACAAGATGGATACCGTACCCGATGATGAAAATGAAGAGAAATCTTCGAGGGAGTTCCACGGTGAC…
	Rax	Rax	comp173922_c0_seq1		>comp173922_c0_seq1 GAAAACATTAACGACGACCCATCAGCGTCAAACGATTCATTCTCAGACCCGAGGTCAGGCTCACCGGGATTGCACGGACAAGGAAGTCACTCGGGAGGCAATTCGGAATCGGGTATGGGATGCTCGGACATGGATGGACCCAAGAAAAAACATCGAAGGAATCGAACAACATTCACGACGTATCAACTGCACGAACTTGAACGGGCTTTTGAAAAATCTCACTATCCTGATGTTTACAGTCGTGAGGAACTAGCCATGAAAGTCAACTTGCCCGAGGTCAGAGTTCAGGTTTGGTTTCAAAATCGTCGCGCTAAATGGCGACGTCAAGAGAAATTGGAAAATCAGAACGCCCTAAGAAGTTTGGGTCATTCGCCACCGG…
	Shox	Shox	comp220461_c0_seq1		>comp220461_c0_seq1 ATGGGCTGGACGATTCGGGGGGTTCGGCTATTAACGGTGGTAGCGGGTGTCTCAGCCCGGATGTTAACTCGTCAGCCAGTTCGCAATGTCACGCGCCCAAGGTCAAACAGCGGAGGTCAAGAACAAACTTTACTCTAGAACAACTTAATGAACTGGAGAGACTCTTCGACGAGACGCACTATCCCGACGCGTTTATGAGGGAAGAATTGTCTCAAAGGCTAGGGTTGTCCGAAGCCAGAGTTCAAGTATGGTTCCAAAACAGAAGGGCGAAGTGTCGAAAACACGAAAGTCAAGTCCAAAAGATGTCAGTACCGGATCTAATGATGGCAGCAAGTACCCCGATCGAATCTTCTCGCATTGCTCCGTACATTAACGTCAG…
	Uncx	Uncx	comp171136_c0_seq2		>comp171136_c0_seq2 TACAGTCCGACGATCACGAACCAGGACAAACTTTAACGGATGGCAATTGGAGGAATTGGAGAAGGCGTTCGAAGCCAGTCATTACCCAGATGTCTTCATGAGGGAAGCCTTGGCTATGAGACTAGATCTAGTTGAATCTAGAGTTCAAGTAAGTTATATTTATATTACACCCCATCTTTTAACATACCATTAATCGTGTTGCTCAAAGTGCTACTGAATTTTGAAGTCTCGTAAACATATGGACCATAGATTATGATTAAAACTGGGTTGCCATAGGATGCCTGGACAATCAGGGAATTTTGAACATGGTTGTCAGGGGAACTTTGAACATGGGTGTCAGGGGAAATTTCGTAGCAATAATGAACT
	Vsx	Vsx	comp35928_c0_seq2		>comp35928_c0_seq2 TTCGCGTTCCACGGACGAGATGTTTGTTTAACCGAATGTGTCTGTCAGTACACTCTCTCAGGTCCTGACTCCTGGTTCGAACATTTTGCCTCTCCGTTCTTGTTGGATTTCCATCCTCTTAGAAAGTACACGGAGTCCTACGTCAACCGTAGTCGGATCGTTTAGCGTTCCACGGTGAGATAGCGGCGTACCAAAACTTTGGTGGTCCGGTCGGGTTTAACCCGTTCGGACCCATGGTGTCCGTTATGAACCTCCTACACGGAGGGGGACACGATCATCATCGGACGTTAACCACCGGTGGTACACCGGCTTCCAGTACCGGAACGGGTCCTCCTACCGTACCACCGCCCGTTTCGTTACCGCAGAGATCACCCTTTGCC…
LIM	Isl	Tup	comp119310_c0_seq1		>comp119310_c0_seq1 TGACAGTGTTAATGGGTTGCACGTTTTGAACGAGAAACAATTGCACACTCTCAGGACTTGCTACGCGGCTAATCCGAGGCCGGACGCGCTCATGAAGGAACAGTTGGTAGAAATGACCGGACTATCGCCAAGGGTCATCAGAGTTTGGTTTCAAAACAAGCGGTGCAAGGACAAAAAGAAGAGCATTATGATGAAACAGATACAACAACAAGAAAAGTCTTTCTACGTGTGTCAGGATGGTCGCCAATTGACGCTCGGCAGCATGAGAGGAGTCCCTATGGTGGCCACTTTAGGACTAGACACGTAAAA
	Lhx1/5	Lim1	comp175643_c0_seq1	LIM	>comp175643_c0_seq1 CAGTCCGACGATCAACCAAAAGACGCGGACCCCGAACGACTATCAAGGCGAAACAATTGGAGACTTTGAAAGCCGCTTTCGCCGCAACGCCCAAACCCACTCGACATATACGCGAACAATTGGCTCAAGAAACGGGACTCAACATGAGGGTCATTCAGGTTTGGTTTCAAAATCGACGGTCGAAAGAGCGTCGAATGAAACAGCTAAGTACACTAGGTGCCAGGCGGCACTTTTTCCGAAGTCCAAGGAGAGCCATGAGGCCTTTAAGGCCGGGAATGTCACCGGACGGTTTAGACGATAGC
	Lhx2/9	Ap	comp39492_c0_seq4		>comp39492_c0_seq4 TTCCACCACCGCCTTGTAGGGATGCCGCGGTCGAGGTGGGGTAGACCTCGAAAACGGAAAAGCGGTGATCAACAGCAAGGCATGACACCCAACTCTCAATTAGGTGTCTCGGTGATGGAGCACGGATCGAGTCACTGCGGAGGAGGGATGGGTCACATGGGTTCCGGTCTAAGCGATTCCTCCAGTCCAGGAGGGATGACGGGTTCGGGTCAAATGCCCAACGGTCATCACGGAGGAGGAGGCGGGGGGCCAAACGGGGGACACGGACAAAGGACGAAAAGGATGAGGACTTCCTTCAAACATCATCAGTTAAGGACGATGAAATCCTACTTCTCAATTAACCAAAACCCCGACGCCAAAGATCTCAAACAACTGGCGCA…
	Lhx3/4	Lim3	comp16382_c0_seq2	2x LIM	>comp16382_c0_seq2 ATCATCACCACCATCACCATCATCTGCAACAAGCGGAAGCCGTCATGAACACTATGCACGTCCTTTCAACGGGTGTCGGACCCGGTGTCGATGGTTCATTACAGCCGCATTCGCCCATCATGGGACCAAGCTCCGTTAGTGGACCAAACTCGGACGTTTTGTTGGCGCTACTAGCGAGGAACAAGGCACTCGAAGCCACTATTCCTCGTTGCGCTGGGTGTGAACAGCCAATCTTAGACAGGTTCATATTGAAAGTTCTGGAAAGATCTTGGCACGCCAAATGTTTGAAGTGCGTAGATTGTCAAGCTCAGTTAACCGAAAAGTGCTTTGCCAGAAATGGTCAAGTCTTTTGTAAAGAAGACTTTTTCAAGAGGTATGGT…
	Lmx	Lmx	comp36836_c0_seq2	LIM	>comp36836_c0_seq2 GGAATAACAGCTCTGAGAGAGATGAATGCGACAAACGGAACACTGTAAAGCAGACTACGACAGATTGTTTGCAGTGAAATGCACTGGTTGTAGTAAGGCAATCGCGCCCTCCGAGTTAGTGATGCGAGCCTTGGACCACGTTTACCATTTGGCCTGTTTCGTCTGCGTTGATTGTGGCCGACAATTACAAAAAGGTGATCAATTCGTCATTAGAGCCGGTCGACTTTATTGCAGACCAGACTACGAGAAAGAAATCTCCGTCCTACAATTATCTGTTTCCAGAGGAGACACACCTCAGAGTGTTGTAAATGGTAGTCAACCCTCGACGCCTCTGACACCTGGTCAAACGACAGTTCCTCCACGACAGGATGGTCGAAGAG…
POU	Pou3	Vvl	comp189289_c0_seq8, comp173408_c0_seq1		>comp189289_c0_seq8 TCTACAGTCCGACGATCCTGACGAGCGTACACGAGGACGATAGCAGCGGCATGCAGGTCGCCACCTCGCAGGCTGGTTACGCCCGCGACGCGCCCGAGATTAAGTACATGCCGCCACCGCAGCACCATCAAGGAGGCCACAATGGGCACGCTCTGGCCGCTGCCGCTGTGGCAGCGGCGGCCGCGGCAGCCGCGCCACACCATCATCATCATCACCATCACCAGTGGGTAACGGGTTTACCTCACCACGGAGAAACGGCCTGGCCCTCGAGCATGGCCCCCTCCACGCTCCACAGCCAGGAAATGAAACCTCATCAGCATTCGAGCGCCGAGCTTCACTCGTCGCCCGGAGGACCCCTTCATCACCGTCCCTCTCAACA…
	Pou6	Pou6	comp187385_c0_seq10		>comp187385_c0_seq10 CCTCCGCTCTTAATTAGTCATTTTTTTCCACGGTAATTATTCTAAATGAATGAATTAATTAGGGGTGGCGACTCAACAAATCATTACCATCCCTATCACTCAAATGATGACCAATCAGATGGTCCAATTAGTGTCCAATAATGGTCAAGTTTTAACGACGAGTTTAGGCAATTTACAAGCCTTGAACCAAAATAATTCATCATCTGTCCAAACGCCATCGGTCATTAACGCGGGAAATTACTCGAATCTAAATGGTCAAGTGCCTCAGATTTTAACTAATCCGGCTGGTCAAGTCATCGCCATAGGTTCTCAGCAACAACTGTTGGCGCATTCTCTAATGCCGTCAAACGCCAACGGGACGAGTAACAACTCGACGGT…
SINE	Six3/6	Optix	comp42503_c0_seq3		>comp42503_c0_seq3 CGTACGCAAGAAGTACCCGCTGCCCCGCACCATTTGGGACGGCGAACAGAAAACGCACTGCTTCAAGGAACGGACCCGGAGTCTCTTGCGAGAGTGGTACCTGCAGGATCCCTATCCCAATCCCACCAAAAAAAGAGAACTGGCTCAGGCCACCGGACTCACGCCCACCCAGGTGGGCAACTGGTTCAAAAACAGAAGGCAAAGAGACAGGGCCGCTGCCGCCAAAAATAGATTATTGCAACAACAAATTCAACAGCAACATTTGCATCATCACCGTCAATCGGCGGGTGGAGGT
	Six4/5	Six4	comp8765_c0_seq1		>comp8765_c0_seq1 ACTAATGAAACCTCCCCTCCCCGTGTTCACAGGGAAGCTGAGAAACAGCGGGGTCGCGCTCTTGGCGCGGTGGACAAGTACCGACTGCGGCGCAAATATCCTTTACCGATGACCATATGGGACGGTCAAGAAACGATCTATTGTTTCAAAGAGAAGAGCCGTATCGCGTTGAAAGAATTCTTCCAGACGAATCCTTACCCCAGTCCCAAGGATAAGAAAGATCTGGCCAAAGAAACCTGTCTGACACTGACGCAGGTCAGCAACTGGTTCAAAAACAGAAGGCAGAGGAGCCGAACGCAGTAAGAATTCGTTTA
TALE	Irx	mirr1	comp173313_c1_seq1		>comp173313_c1_seq1 ACAGTCCGACGATCTACGGAGGTTTGGATTTTAATGGGGCAAGACGAAAAAAATGTCACGAGAGACTCAACAACCACTCTTAAGGCATGGCTTGGCGAACATCGGAAAAACCCATACCCAACTAAAGGAGAAAAAATCATGCTGGCCATTATTACCAAGATGACGCTGACGCAAGTGTCAACTTGGTTCGCCAATGCCAGACGAAGATTAAAAAAAGAGAACAAGATGACGTGGGAACCTCGCAAC
	Irx	mirr2	comp169452_c0_seq1		>comp169452_c0_seq1 CTACAGTCCGACGATCCAGTCCTTCGGCGGCCGGAACACCCGGTATGGTTTCCTCCGCGGGTTTGGGTGGCCCTTCACCCGTGGCTGGAGGTCCTCCACCCACGCACCACGTCTGCTGCGAGTCCGGTCGACCCATGCTGACCGACCCCTTGACCGGGCAGACCATGTGCTCGTGCCAGTACGACGCTCAGCTTTTAAATTACCAACGCCTAGCCGCTTCCGGACTTCCGCTCAATATGTACGGAACGGCTGCGGCCGCCGCTGCCGCCGCCGCAGCGGCTTATGGCGGCGAGCAAGGATTCTTACCGTTGGGTGCCACCGAGCAATCCGCCTTCTACTCGCCTACGGCGAATGGTTTCGACTTAAAGGAGAACTTAGA…
	Irx	mirr3	comp172117_c0_seq3		>comp172117_c0_seq3 ACCGACCGCCGCTGCCGCGGCTTACGATAGCCGATTGCTCTCGTCCTATCCGCGACTGGCCACCGGTCTACACGCCGCCGCAGTTAACGGTTTCTACGGCGCGGCCGCGGCCTACCCCGACCAAACCAGTTACGTAACAGCCGCTCTCGGAACCAACGCCTCCGCCTTCTATTCTTCATTGCCAAGTCCCTACGATTTGAAAGACGGTAGAGGAGCGTGGGGATCTCTGCCCCAGGCAGCGGCCGCCGCGGCTTGTTATCCCTACGACCCCATGGGTACTTACGGACCCTACGGCGACAGATACGGAGCAATCGACAACGCGGCCCGAAGAAAAAACGCGACGAGAGAAACGACAAACACATTGAAAGCGTGGTTATAC…
	Meis	Hth	comp175377_c0_seq8		>comp175377_c0_seq8 GTGTCGATATATCAAACATCCCTGGTATGATTGACGCGTCTAATCGGGTATGACAATACGTTATTGTTTACTTTTTTAAGTCGGTTTAAGTTAGGTCAAAAAGGATCAAAGTCGAGAAATTTGCGATTAAAAGTGTGCCCTGAATGTGGAGAGAAGAAATGTGATCGTTTTGGGACATAATATTTATTTATGACGAAAGTATACCCCATTATGGTGGAATGGACGGTCCTTCTCCCATATACGATCCGCATGGACATCGTCCCATGCAACCATTATCACACAGCCCTCACATGAATCACGGACATTCTATGCATCAATATCACACTAATCATGTTATGTCAAATCACGTTATGGGTAGTGTACCGGACGTACACAAGAG…	KP129113.1
	Mkx	Mkx	comp39190_c0_seq2		>comp39190_c0_seq2 AGGCTAGGGCTATTTTTTCAAGCTTACTGGGGTACGGATGACCCTGGTTCAAGTATCGAATTGGTTCGCTAATGCTCGTCGTAGACTAAAAAACACGGTACGTGGTCAAGGATTAACATGGAGTCAAAGGGTACGTATGTACAACAGTTACGTATCAGGTAATGCGGAGACCTTGAGTATCGACTCCGACGACAGTATTTGGGATAGCGATTCCGAAGAAGAGCAAGCCAACCCAGCCCAAGAAGAACAAACGGGGGAATGTGGAGGTCAAAGGTCATACAACGAGCACGAAGAGCATAGTTACTTCTCAAGCGTGCCTCTTACGGAACGTGATGGAAAAAATACTAAGTCTCGAAAAAGAAGCAGGGCAGAAAGCAGCG…
	Pbx	Exd	comp185795_c0_seq23		>comp185795_c0_seq23 GCGGGCGGGCCCGGTCAACCCGAAAACGCCATTGAACACTCCGACTACAGAGCTAAACTGGCGCAGATTAGGCAAATCTATCACCAGGAGCTCGAAAAATACGAACAGGCGTGCAACGAGTTCACGACGCACGTGATGAACCTGCTCCGGGAACAGAGCAGGACGCGTCCCATCACGCCCAAGGAGATCGAACGAATGGTTCAGATCATCCACAAGAAATTCAACTCCATCCAAGTGCAGCTCAAACAGAGCACGTGCGAAGCCGTCATGATCTTGCGATCCAGGTTTCTAGACGCGAGGCGGAAAAGGCGGAACTTTAGCAAGCAAGCGACGGAAATTCTCAACGAGTACTTCTATTCACATTTAAGTAACCCTTAC…	HE805505.1
	Pknox	Pknox	comp184780_c0_seq1		>comp184780_c0_seq1 TCTACAGTCCGACGATCAAAAGGGCGGCTCAAGGGATAATGGGAATCCAGCCTTCTACATTGATTTCATATATATTAAATTATATATTGTATTGGGCCTTTTTCCAAATTTAATCGCGTAACTAACGATCGTATTCATCCCCGACGGTTCTCTTAACAACGTCAGCATGGGTGGGCCCTGATAGTTGTATCACGTGATACTCTGCAGGGCCGAGTAATGACGTCATATTAGAGGAGGAACGCCATTTTTGACGGACTTAAGGTTCTGTTTCGATCATGCAAGAACCATCTCCTGGAAGCCCAGATACTGATTTTCACGACGACGACGAAGAAGAAGAAGATACAAATGAGGTGATGACGCAGTCAGCTGATAAAGACTC…
	Tgif	Tgif	comp181777_c0_seq3		>comp181777_c0_seq3 TTAGATCTCGTAGTTTCTGGCGGGCTGATGATTTCCCGCTATGCGCAGCGCCTTTGACAAGTAGTCAACGTGCGTTTTGTGCCTCGTTCCCTCCAACCGTCATTCTTGGCAGGAAAAGTTTTCATTTTCAATCTGGCGTTTCCGCGCTAGCGTGCTGTTATCTTTTTCGAAGCGGTCCCCAAAAAGTTTTATGACATTTGTACTTCGTCTTGTGTGGATTTACAAGCGACGTTTTTACCTCCAAAAGTTTTAATCGAACTTAAGTTTCGCGTAATCGAGTCGCGGTGGCTCTAAACAAAATGAAAACTAACAAGCGTGGACGTCTCAGGATGCATCTTTGCGATGAATCCATGCCTTACTCCCGTCCCGATGACTGCGG…
CUT	Onecut	Onecut	comp187512_c1_seq2	CUT	>comp187512_c1_seq2 AAGATCAGTCGTCGCAGGGAGCAGCGTCCCAACAAAAGAATACCAATACGCCCAAGAAACCTCGTCTTGTTTTTACCGACCTGCAGCGGCGTACGCTACAGGCTATTTTTAAGGAGACGAAGCGACCGTCGAAGGAGATGCAAATAACCATCTCTCAACAATTGGGCCTCGAACTCAGCACCGTCGGCAATTTCTTTATGAACGCTCGCCGACGGTCGCAGGACAAATGGCAAGATGAAGAGAAGAGTGGCAAAGGGTCCTCGCAAGGTGGTTCCTCCAATACGGTTGTCAGTACCTCCTAACGCGCCCTTCGCCC
	Cux	Ct	comp189271_c0_seq22		>comp189271_c0_seq22 GAAGACGATAATGCCGTACATAAATTGGTGGCTTCCCAATATAAAATCGCTCCTGAAAAGCTTATGAGAACTGGAGGATTCGCTGGAGTTCCAACGCCAATAGGATCTAACAATAAGCTGGCTTCGAGACCTCCGGAGTCAGTTATGGTTCCTTACACTAAGCCGCCAATGGAATTGCCTCACGCCGTCCCGCCTTCCAGTTCTTCATCGTCGTCCTCTTACGGTGTTCCGTGCGAACCGGCGCAAATGGCATCTTCGCCTAGTCCCGACCCACACCACGCCGCGGTAGCTATGGCATTGAACAACTCTGTCCTCAATAGTTGCAATCCTAGCGCCGCGGCTGTAGCTGCCGCGAATATTCTCGGCCATAGTCGCAGA…
	Cmp	Dve	comp137019_c0_seq2	SAT	>comp137019_c0_seq2 TACAGTCCGACGATCACGCGATTCACCAGAATCTCAACCGGGCTCCGAAATGGCCACGCCGAACGGCAATGGCGGTGAAGTATCTCCGCCCCTTTTCACTCCGACCACACCGACGTCGAACGCGTCATCGCGGGGCAACGGCGGTGAAAACGGACTCGGGGTTTGCGCCCCGGTTCAAGTCAACTGTCTGGAGGAGAGGAGAAAAAGAAACCGAACATTCATCGACCCCGTGACGGAAGTGCCGCGTCTCGAGTCCTGGTTTTCCGTCAACACGCATCCGAGTCATAGCCAAATCGTGCGTTACACCCAGGACCTCAACAACATGCCCTATCGAAGCAAGTTCCCCAAATTGGAACCCAAGAACATTCAATTTTGGTTC…
ZFH	Zfhx	Zfh	comp185811_c0_seq8	4 HOX	>comp185811_c0_seq8 CTACAGTCCGACGATCTAAAAGCGAGGACGTGAAAAACTTTGGAAAAATGTATTTTCTTACAATGCTATATAATAATAATAATAATAATAACAATGAAGAAAAGGAGACTAAATTAAAAGCGGATTTGCCCGAAATTAACCGATCCGTTTGCAACGTCTGTCAAAAAGAATTCACCAGCATTTGGGTCCTCAAAGCCCACAAGGAAGAAGTTCATCGTGAGGTGGTCCCCTTCGAATTTCTCCACAAATATGCCGACGAATACCGACAAGAATACGAGAAAAATCACGCGCCACCCCCGCCTCCCCCTCAACCAGAAGCCGAGAATAACGCGTCTGAAGTTACACCCGTTACTAGCGAAACTTTATCCGTGAACTCCAC…
PROS	Prox	Pros	comp159771_c0_seq1		>comp159771_c0_seq1 CAGTCCGACGATCAAGTGACGCTGGTGATAGTCAAACCTACGACTCTGGAATGGCTATGACGAGTACCTTGACGCCAATGCACCTGCGCAAAGCCAAGCTGATGTTCTTCTACGTCAGATACCCAAGTTCCGCCATCTTGAAGATGTACTTCCCAGACATCAAGTTCAACAAGAACAACACGGCGCAACTCGTCAAGTGGTTCTCTAACTTTAGGGAGTTTTATTACATTCAAATGGAAAAATACGCTCGTCAAGCCATCAGTGATGGAGTTAAGAATAGCGAGGAGATCAAAGTGAGCAGTGACGCCGAACTTATTCGTGTTCTCAATCTACATTACAACAGAAATAACCACATCGAGGTACCCGAGAACTTCCGGTA…
HNF	Hmbox	Hmbox	comp188413_c0_seq3		>comp188413_c0_seq3 CAGAATACAAAGTTTAAGGAAGACTATGTTTTACACGTGGTTCCTGACCTGCAAAAATAATCCTTGGAAGCTAGCGCAACTTTGTCCCAATTCTGGTGTCAAAAGGATGGTTTCCGATTCCGGTGACTTGATTCCCTTAAAGAGGGAAAGGTTCACCTTCAAAGCGGCCCATTTGGCCATTCTGGAAAGATATTACGAGAAGGATCCCTATCCTGACAATGATACCAGAGAAAAAATCATGGAAGAGTGCAATAAAGCTGTCAGCAAAGATCGCTTAGTTTTAAATGAAAAGGAGAAGCTGACGCCAGCTGTTGTCAGCAACTGGTTTAATAATCGACGTAAAGAGGCCAAAAAATTGATGAGGCAACAACATGCGGCA…

## Sheet: Ixodes scapularis
Classes	Gene Family	Gene Names	Gene Model	Other Features	Protein sequence
ANTP	Cdx	Cad1*+	EEC12818		DKYRVVYSDHQRLELEKEFHYSRYITIRRKAELAALLGLSERQVKIWFQNRRAKERKQA
	Cdx	Cad2	EEC11508		MRLLRMREKSTFSDRQRTTLEQAYRCKPYVDYQRRMELALDIGLSEEQVRIWFQNRRAKDRQVAKRRTEPSDRLYSHKPNNHWWNSSS
	Cdx	Cad3	EEC11509		MPPLVSLPSPFPSKVLLSRTRTFERYSAYQRSQLEQAYQRSRFISYEQKDQLARSLGLSKNQIQFWFQNRRSKEKKLLQKHKFPSHFGR
	Evx	Eve	EEC01090		MLVANDALASDSQPRRIINDGARKVDLKSPTTRALDASGIRRYRTAFSREQLARLEKEFCRENYVSRPRRCELAASLNLPESTIKADAPGSGMSQSHLRRSI
	Gbx	Gbx	EEC06304		MSRIDVDQVDQIGERCSKIGEQCPSPCSPASPPSSHRPTSRCHPGADSSACSDSDGECPGSGAEDASQPPLCLTGPTGGVTSLQRRRRTAFSSEQLLELEKEFHSKKYLSLTERSQIAHALQLTEVQVKIWFQNRRAKWKRVKAGLTAGRGPHSHPDAPRIVVPIPVHVNRVALRNQQDAKGYVLSLASLVPYVPNTSTSTKT
	Gsx	Gsx1*+	EEC05273		KRVRTAFTSTQLLELEREFTSNMYLSRLRRIEIATYLNLSEKQVKIWFQNRRVKYKKES
	Gsx	Gsx2	EEC13233		MVRSTHAIDADPFAPGSAPASVLQKRNVRYDSDAALVSVLPALRPRTSDFAVLSEFTRGRDFVQFSAARVCSAPSAASPISEDTSANGKRVRTAFTSTQLLELEREFTSNMYLSRLRRIEIATYLNLSEKQVKIWFQNRRVKYKKESTGSGRRLHQCHCSLRQRDNEPAGKMASNKDTARFPCADNDDGELNVCSSSQDSMDACAHVQSTDYESDG
	Hox1	Lab	EEC15651		MQKKTNSHEEVSAADCTASVYVCEITFPKPDYGFTSGANQGGPNGTGRTNFTTKQLTELEKEFHFNKYLTRARRIEIATALQLNETQVKIWFQNRRMKQKKRMKEGLIPPESSSDGAPPGASPGKLSPPSPQQKDSQ
	Hox2	Pb	EEC15648		MPRRLRTAYTNTQLLELEKEFHFNKYLCRPRRIEIAASLDLTERQVKVWFQNRRMKHKRQTMMSKQDEKGNGDAASEGEASSVEATDRAGASPAGLAPGDEVGKPDPGPCCPARAAAPSPCSSDPDPESKAHLLPGLAGASPARSDKTPTPGGKGADGRAASPAAPRLLSGKAPALCSLDGGLCPQRVASPSAASYPCPSARVASSPNCQVQPHLYANHYAQDRPGGGPMQGYNGQCATAATAVHRGQQSPGVYCAATYRSPPAASAAVGPQVAAATGAQGPPQVGSNSYAGAVPHAYTKAAHMYYHHQGSASMSGSSQTCGYAATMEGMNQTSVSAHGYVGEYRNSSQDYGRNYGASYATSDTENMDEGQYNGVSGTNGYNYNYRATECYSAEDTTSM…
	Hox3	Hox3	EEC15645		MTPMNQYALEMTASFATGEFSAQQKDQYLQQEMHLRLHDVDSGVVDFPQNNFIGMPWNDHQHHLANPGFGPDPYQDDARCRDAYGTFAADIKEEVANVPYTPSPWQFSTSPSSTYQPPSSPDLGHATRTTPEPLDSWTSYAPTAVVTAVTGFSAENCTDHAGTYAAQESARVPDPDNGGVGVSEAIGKTVFPWMQHTRPPIKSRASPLPDPAVNSDTNPLKRPRTAYTTSQLLELEKEFHFNRYLCRPRRIEMAAYLNLTERQIKIWFQNRRMKFKKEQRAKGIKTDDAMGLTAGGAPCDLTSSPTSSSSPGSPSLGAVTPRHNCLGHASVSAAVPVYRSRRAKTPIRGHAGKRVYNVPYSGDNSLLRLALADPFSEDVRSQSVQGSASLQRSIGVREY…
	Hox4	Dfd	EEC15643		MEPKRQRTAYTRHQILELEKEFHFNRYLTRRRRIEIAHSLCLSERQIKIWFQNRRMKWKKDNKLPNTKNSQNTSQDSHPPPHQQTPPSLQVSNPLALTPHQHAHLLNSHPLSHPPQTHIMSPLPPPPSIDTKGDYGLTEL
	Hox5	Scr	EEC15638		MGETKRQRTSYTRYQTLELEKEFHFNRYLTRRRRIEIAHALCLSERQIKIWFQNRRMKWKKEHKMANTIPPQIPQVIPDHHPHMHSETKA
	Hox6-8	Ftz	EEC15635		MTQHLHFLADSAQGPKRTRQTYTRYQTLELEKEFHFNRYLTRRRRIEIAHALGLTERQIKIWFQNRRMKAKKENKLQGGLLVPKPVDELGGVLQDSKGLVATTLDGVVYS
	Hox6-8	Antp	EEC15630		MTVFSSTSTQRKRGRQTYTRYQTLELEKEFHFNRYLTRRRRIEIAHALCLTERQIKIWFQNRRMKWKKENKAKLEAGLALGHGPPELSHHPDHGPQ
	Hox6-8	Ubx	EEC15627		MSSKAGALWSPAELRGRWIVQPEALRLRAFQELLPFPLSGASGLRRRGRQTYTRYQTLELEKEFHTNHYLTRRRRIEMAHALCLTERQIKIWFQNRRMKLKKEIQAIKELNEQERQAQAAKAQQAASASQPSADSKT
	Hox6-8	abdA	EEC15624		MVQRTYKNVRRPNGCPRRRGRQTYTRYQTLELEKEFHFNHYLTRRRRIEIAHALCLTERQIKIWFQNRRMKLKKELRAVKEINEQARLDAKGGKSPDRDAGLQSSSMASSDASTKRADIADSSDSDVEDDANIDPDDSYEAPNDPSLTQGVQMKPCGTASHS
	Hox9-13	AbdB	EEC15619		MLIFCSPSPRSPPGVPWWRGAVPAVTESLTPNPLEWTGNVTVRKKRKPYSKFQTLELEKEFLFNAYVSKQKRWELARNLNLTERQVKIWFQNRRMKSKKNSQRQNSESNSAANSHHNAAVVAAK
	Meox	Btn*	EEC19260		PRKERTAFSKHQVQELESEFAQRNYLTRLRRYEIALALDLTERQVRALYELSTSCARKDA
	Mnx	Exex*+	EEC04902		GKTRRPRTAFTSQQLLELENQFRMNKYLSRPKRFEVATNLMLTETQVKIWFQNRRMKWKRSKKAQQEAKARSADKNADQCQPQHTQQTQSQSSLPSSQPQTTTSSRHPPHHRPPSMIVSSSDYPDSPTSRDL
	Abox	Abox*	EEC17078		VDKYLSVSKRMELSATLNLTEVQIKTWFQNRR
	Barhl	BarH1	EEC09053		MRGRRGMPDDVRSVGLGSESPERTSESPPGGSVCALKMKKQRKARTAFTDHQLQTLEKSFERQKYLSVQDRMELAAKLNLTDTQVKTWYQNRRTKWKRQTAVGLELLAEAGNYAAVQRMLQTAPYWLSSYTGLSPQSSLSTMAALDLYYRQAALQKPMAYRLYPGVPGVPGVPGVPQGAPPGLPGTTHPGSGPQPASNAPNGLSSPIPVSSGPPPHPSTTSPPTSTSSSSPPTSSYLATRESC
	Barhl	BarH2	EEC09052		MTDFLLSGILERLVKSTRKSNPSTLEKSFERQKYLSVQDRMELAAKLNLTDTQTLEKSFERQKYLSVQDRMELAAKLNLTDTQVKTWYQNRRTKWKRQAMVGLELLPGMGAMPGLWPGAGLGSAVPSFWPYSYSNYLTTISGLSAAPQGAAMGLDGFQRALDLYHRRGVQAFLGREQFFRAVAPSVPADSSSVMVRELPSTTETELN
	Barx	Barx1*+	EEC07361		SRRNRTVFTEGQLMGLERRFDSQKYLSTPDRADLARALGLTQLQVKTWYQNRRMKWKKQV
	Barx	Barx2*+	EEC13007		SLAQDSSLCPEAAAALSRAEARKSRRNRTVFTEGQLMGLERRFDSQKYLSTPDRADLARALGLTQLQVKTWYQNRRMKWKKQVTLRPGMPYILGSP
	Bari	Bari*+	EEC05088		VRKPKAAPDNSPHKNHRGTSKKPRRRRTAFTQSQLAFLENKFRYQKYLSVSDRGSVAEALHLTETQVKTWYQNRR
	Bsx	Bsh	EEC08153		MSAFHRKTREADSEAVVYREKMSPRRSFMIEDILTAPGPLSESGISLVGSGVRAFQTHGVGATTCLGPALGQMYGPNPAAAVAAFLPAAHFLGKSLEQGSFLLSPADERRRDLNCCSMSVEYGLHTCAGLAFSIMPGRWNAFGVEAHCLEEDSCGLPFQSLFPGDPGSRPCRRRKARTVFSDHQLHGLEKRFEAQRYLSTPERLELATALSLSETQLEWRQSASRAVGGDVNDTAIRPSTSPPNGADRMRTICPKLARVNCNPTPRPDERRVAVHQPSGANGEGPRVGGFRFPAGGVRASRRGLHGNARSQWAGD
	Dbx	Dbx	EEC11236		MEGLGPGLSGGEQFGLGPGRSQLHGSAGAPGGATGPLGFPLPATFPWAATARGKPRRGMMRRAVFSDAQRQGLEKRFQIQKYISKPDRKKLAEKLGLKDSQVKIWFQNRRMKWRNSKERELLSSGGSREQTLPTKSNPNPDLSDVSSPSLHPSSTTGNGASSQGPTSPHQAPTAAASLAEHLLRASRDEDDRQSAGDSDEDVEIKVL
	Dlx	Dll1	EEC12941		MQVKIWFQNRRSKYKKMLKAQQQGGGGGGGSGTPTTPGSVGAPQTPSQGPHTPNPGPGTPGPPSLGPPNSAGTPQSPSEPSPGPQSYMPQYTWYHR
	Dlx	Dll2*	EEC12942		TLNFTDFSATYPTGMSGGAADPLDPDGSKSAFMELQSQGAPAPHQPYPLRAPYQPVGAQGHEGPPGFQQGPRGLGAYPFPIQNGPLHNSYATHPTHPYLGSYPGAPCGPCPSPPRDGEWSSFCLPLAASSFSRSGRCVLVLTQPEDSGPTLESVQSRQTLRVNGKGKKMRKPRTIYSSLQLQQLNRRFQRTQYLALPERAELAASLGLTQTQ
	Emx	Ems1	EEC17392		MPKEGPEPAGFLLHPFRKPKRIRTAFSPSQLLKLEHAFEKNHYVVGAERKQLAQSLSLTETQVEDARLSF
	Emx	Ems2	EEC17393		MVKVWFQNRRTKHKRQKQEEEHTSSHGSSDCKSSSPRPPAAMSPDIQMDDSSSDSTHPDPLS
	En	En	EEC17545	Engrailed	MKKKEKKADEKRPRTAFTADQLARLKQEFTENRYLTEKRRQDLARELKLNESQIKIWFQNKRAKIKKASGQRNPLALQLMAQGLYNHTTASQQGMGDDDDNSSS
	Lbx	Lbx	EEC14640		MSSRPGSVLRSNQSDDEAVLAERSRSQVGDAGPSVTLVRPVRVSPRGGGAGGSRRPVGRSSSVRRPRTHAARENGGSFNGRQPVKKKRKSRTAFTNHQIFELEKRFLYQKYLSPADRDEIAQSLGLTNAQVITWFQNRRAKLKRDMEELKKDMDAAKIHTIHKTLLDNIQDLSSFKKDIHKTASGP
	Msx	Msx1	EEC15666		MTGLQPVKKFTPFSVEALLADVQLLSLERKFRAKQYLSIAERAEFSSSLSLTETQVKIWFQNRRAKEKRLKEAEIERLRMATRPPVLPFFGPFGPLCTASSMPVFTPAVFAPPERHPPP
	Msx	Msx2	EEC08486		MPAAVKCQLRRHKSNRKPRTPFTTQQLLALERKFRIKQYLSIAERAEFSSSLNLTETQVKIWFQNRRAKEKRLKEAELEKLRMAMRPLLPGAFGLNLSNPFGAPSVPGSVAAYMGPRLVQASSAGHSSYGGMETPSALQPQRPPLYVDT
	Nk1	Slou*+	EEC05904		PESAKSKLSCKKKPEASPKAGKPRRARTAFTYEQLVALENKFKTTRYLSVCERLNLALSLRLTETQVKIWFQNRRTKWKKQNPGLDANSPALPASPPPPSPFAAAAGALY
	Nk2.1	Scro	EEC12967		MQFPLGQRRKRRVLFTQAQVYELERRFKQQKYLSAPEREHLASLIHLTPTQVKIWFQNHRYKCKRQAKEKAMAEQQLHHGATSGGSTNSHAESTGGGGHHSPRKVAVPVLVKDGKPCGSSSGEEDAVGDLLVSSGSVGASVSQSHQHHQSQRGSGLMHHQHHHHRSCLGDGTAGSRMMCGAQPTSASPLGINGMTSYSQAVDLNSGSVVGNTGSGVGGSGMASSMPSMCPSYLQLQGRTW
	Nk2.2	Vnd	EEC17629		MGAGMDQLPNHLQGSVCPPGHQDQSPMLSEGDLGDPPAVAASPHQDSPALPTGSTPLMTPSSVSPGSMRPLLGPASPNDSESSKPSVDLAVDDSNSEDEDGSDIKGDDPSGSQLGCRDPSGGPGPGGSQPQKKRKRRVLFSKAQTYELERRFRQQRYLSAPEREHLASIIRLTPTQVKIWFQNHRYKTKRARQEKGLDGTGGNPLPSPRRVAVPVLVRDGKPCQPTSSLKSEVGPPVPFPGDLGPSAVATCMASFGSNVMPTYTHPLMQPQHRWWGMNLN
	Nk3	Bap*+	EEC18891		KSKKKRCRAAFSHAQVYELERRFSHQRYLSGPERADLAHALKLTETQVKIWFQNRRYKTKRRQGQECDLSPALVSPGCRTASVKVLVRDDQLVYRRDEVVRPAVLLPSVPLPGLYPLYAYHRHVSTCSYVGCTS
	Nk4	Tin*	EEC15395		DPSRQRKRKKPRVLFSQSQVFELERRFKQQKYLSAPERDHLASMLKLTSTQ
	Nk6	Hgtx3	EEC19838		MASADSRPNIEQPPHSQCVAGDPLGKQLRPGSSPHSGVAQNCLDKDGKKKHTRPTFSGHQIYVLEKTFEQTKYLAGPERAKLAYALGMSERIQSGPLRRETPRPQAGHADVGSCIVAGGKPTLFRHVVT
	Nk7	Nk7a	EEC04090		MFGKLWELETSATSPTSAATGTASTPGPGRGRLSVSPVNGASGDCADKAARKKKARTTFTGRQIFELEKQFEIKKYLSSSERAEMAKLLNVTETQGCRGITFGVVKLNTKNSANEGSPH
	Nk7	NK7b	EEC15322		MPLARASDVKIWFQNRRTKWKKQDGISNAEAAELKIGEKSTKSKCSAAKAGAPLAADALSLAKGPASGAGGASPLLPASSNSSSALTLNQQSFSGSAKPSPCGVSDLSNLSSSGDRTDDSSQHYPPSSDPEKFENGALAANHDGANCAGVALACRDSPSLADERPFRDAVDQVPIQRVPKQGTDAAFVLVAASPVLSCDAADKFQDSSQVEHPGHGNAPFAPDTSGGPALAARAIGTRRLFVREPPPRRVSGLSRAQAALHGAMSSAVLSPSALRTKGTAEAKNNRHSASLGRWRARTREPCDHLLDQPASTSRWREHADLEHVDGFHRTFENWNRVSNGAFGNPPRYGDRS
	Noto	Noto	EEC08664		MHSVCPATTALPAAPSDQGSLTPRGAAFTIEALLGLGPASPDSSTPAGPDRGPSPCHERRRGADSARRHGEPRARRVRTIFTADQLERLEAEFERQQYMVGPERLYLAAALRSPRHSQGVFQTAHQVRNSTSTCSARARAASSRHRRSCDGARPLRSRDCT
	Tlx	C15	EEC02597		MPPVPPRRIGHPYQNRTPPKRKKPRTSFTRMQICELEKRFHKQKYLASAERAALAKQLKMTDAQVKTWFQNRRTKWR
	Ro	Ro	EEC09616		MDLRSNERERLYHAVQRRRRKDGRQRRQRTTFTSEQTLRLELEYQRSEYISRPRRFELAESLELTETQIKIWFQNRRAKDKRIEKAQLDQQYRCLALASGLGSLCSGGGVPAPHGTPGSGAVQPFCGACYFKPGQVGSGVLPAAATAAAAASDPVSSRFGL
PRD	Arx	Arx1	EEC00161		MTEAVYRFRGSLMPPSIHGPVVVEPRFPIRACLRRPVRSATMGPRPALRPPPVWFQNRRAKWRKKENTKKGPGRPAHNAHPQTCSGEPIPPEEIERRERDRREKKLRKQLERQTKRLQQARLKPGVNLASLRETIQQSLAELWLANPSKEPRSLVGPETFRILETLGFDVIDVLSKSTFDPGRRQATGASRSSADDSSSDVPQHRFMTLLSPQGKASAFSIESLLASRGASKETPKDVGFRNPLTTSFPLMVQQPMGFLVRPDSSSHLQDHQHQREQQQDCSSLDEDDFSDPDVGSVEDARGHGDVNAVSRDMEDSGEVIDGTEDVSDDESVSVHIAVDDDGVDGDDEGDV
	Arx	Arx2	EEC06233	OAR	MTVWFQNRRAKWRKQEKAAGNALQSQGYNPYSTAQSLSSSTPTMAGAHPPPSVAAAAAAAAFGSLYGRKPPSAEASLLNHARLSPYLGATGMPLLTPGHAFFPMSPFGPFLPPSLPLYQTPAPFQNWLATLSAHNRQRTDVVPPSEVPVPPTPVLPPSPPSLVHHQRVPPPLPIVPPPPAPAMVSVPPPLPATAAQRPVLSSSPARSSSSVSPGMNTTGSLSPSASPPSGDRRSSSIAALRLKAREHEIQLEIMRKANGEIAS
	Arx	Arx3	EEC06234		MRAPRGTHLTVVVGSPTQSSSPLDYRCHASPTRPTTSPREAMGLSDRGDPPCANEGPQLPSVQTNPRTATPASSDALCHRITSTSLTGGGRFDLVATADDGDRSSARRPTPPTPVANAVANHHHHHQQNQHQSSHQSHQGQHHQQQNHTSSSGRASMLMRPDSPQEMTDDFPKRKQRRYRTTFTSYQLEELEKAFSRTHYPDVFTR
	unassigned	Arx4	EEC11510		MGRYFSTFQKEQLTKAFVCNAYPDTAQQRTLAFRLGLTTEQVKVWFANKRTRDRKRAVLFPELRLF
	unassigned	Drgx1*	EEC02545		NTVLCHAFRRANSFFAHMLTTDAPGALPVAFNCSLSACPMQVWFQNRRAKWRKQHRMPEGRRSETIWAPQPLRP
	Drgx	Drgx2	EEC15360	OAR	MLEELEKAFAQTHYPDVFTREDLAMKINLTEARVQGGFAGTLRGPSLSLSGPRPRLRRRRRARRPPAWTAASRPPGRTRRGATAPLSAPHEGPLLGPRALPPLLGPPLPLGASRMGASPADHPFFRDALSSFAAAAAASLPLRGMHQHQLFSAFADATLGGGGAHCGQDSLLGAQPRFPLPPMYFPPHLSAHLAGSHAAFPFKGLHPLCACCVPKSHAPSPSQQSPATAASPAVVSESQQVTGLSHLGASSGDGRAIGSPAAMSSSTSRSSPNGSDDVSTTSSVTELRRKAREHSQAVMLQSAAILKPSADT
	Gsc	Gsc	EEC11687		MDPSCVVGLALAASAAASGVGHRRKRRHRTIFTEDQLEQLEAAFLRTHYPDVGLREELALRVDLREERVEVWFKNRRAKWRKQQREEQERQRRLQDQVQGASGGRQSCDEGNRHLVAADDDSDGASSHGGRGTPEDSDGDNIIVA
	Otp	Otp	EEC19355		MSRRLLPMDVRRAPDTLMRNPMADIHEGRQRALEFSLHLLKTYSYNAGLQQSHEAVKASDQDSLKPVPEPSPQGHPTLQGSAQVTHHSSHGGDADKPAKQKRHRTRFTPAQLQELERSFSKTHYPDIFMREELAMRIGLTESRVQVWFQNRRAKWKKRKKTSGVFRSPGALLPSHSLPPFGSVGAAAAAAEAAAGLASFGSADGGAPPRWAPHAAMQQMGHLGPALARQPPLGPPSSMPAIAQVSCVYGEQVDRNQHSLGRGLSKCFG
	Otx	Oc*	EEC11447		QVWFKNRRAKCRQQQQQQQNGSSKPRPKKAKSPAPSTSPTSSSRGESPYKPPALVAPLPSSSTASPLQQQAASSIWSPAAIGPAVAELMSGAQRSSYHHHHHQHHGPHQQQQATSSAQGGPGQGQQQVQLQSGCYGTSQYPSPYYGGMDYLGGPVHGPVHAPLHGQPGERPPLSARTPPAPPPDCSLEYSADKATAAWKFQVL
	Pax3/7	Prd*+	EEC19941	PAX/HTH	AGQGRVNQLGGVFINGRPLPNHIRLKIVEMAAAGVRPCVISRQLRVSHGCVSKILNRYQETGSIRPGVIGGSKPRVATPDVEQKIEEYKRDNPGIFSWEIRDRLIKDAVCDKNSAPSVSSISRVLRGSRGGGPGSPDDQNQRAGSDGECAKKADHSIDGILGGEKPHRSCSLNTRPLCFSVFSRTPLCPGPVKSADGALSASSAPKWPDNVGGHSGRLSGVDDDSDCESEPGIMLKRKTRRSRTTFSADQLEDLERAFERTQYPDVYTREELAQRTKLTEARVQVWFSNRRARWRKQ
	Pax4/6	Toy*	EEC07338	PAX/HTH	GVDHMPHKGHSGVNQLGGVYVNGRPLPDSTRQKIVELAHSGARPCDISRILQVSNGCVSKILGRYYETGSIRPRAIGGSKPRVATPPVVGKIAEYKRECPSIFAWEIRDRLLSEGVCNNDNIPSVTSVECPMRIRRSIAFGGSDSVYDKLRMLNGQPWPWYPAGAPPPLSAAGMPGALAPPSGADGGTSDGNSENSSSCDEDSQMRLRLKRKLQRNRTSFSNDQIEALEKEFERTHYPDVFARERLAEKITLPEARIQVRTCRQRQSGTAAFKHHRRGAIFQPEGEERERVCTNNARWRPAWGPASACSSSSGTRRRRPRTPTCCTTPWGWGPTPGRRPTRPPRGPSPGATPPRTPSAAQAPTEPQVQNGRTDGTRWIDAPSIRAQKFVREYDSRCCAG…
	Pax4/6	pax6l*+	EEC13842	PAX/HTH	LLAGHSGVNQLGGVYVNGRPLPDSTRQKIVELAHSGARPCDISRILQVSNGCVSKILGRYYETGSIRPRAIGGSKPRVATPDVVSKIAGFKRECPSIFAWEIRDRLLSEGIVLGAAAQVSSINRVLRNLAAQKEQQQAAVQGVYDKLRVLSGAGALAGSAACWPPGPWHPPPPQPTALQPSHPLAAALDPESQESGDDEAAARLRLKRKLQRNRTSFSMEQIEALEKEFERTHYPDVFARERLAAKIDLPEARIQVWFSNRRAKWRREEKLRSQRRDSGANSPPRPSPGYASPLYPSLHGPPSCGGPDPYGSPAGYAAAAAASCLQQQQQQQQHGASSPYAPCVLAASGPATRSPYEGLSGYPARPPHLNAQLAAGAGSTGLISPGVSVPVQVPGHGSG…
	Phox	Phox	EEC15081		MADKKKNCEGQDSIHCCRLQRCQRADTGGGREREGTGALRLGSAAAPTAHARLPTFPTAVLPFPNFPILLSFSLKELERAFQETHYPDIYTREEIAMKTDLTEARVQASYKTEQTTRHTVGEKDRDGFIPPGRRREDLHANPPSIVAAAIFNRTTIDAARDGISRLGQQRS
	Pitx	Pitx*	EEC07037		DGGGGASSATAGDGDDDPKKKKRQRRQRTHFTSQQLQELEATFARNRYPDMSTREEIAMWTNLTEARVREKLAPLPSLFVHFGMTDGPKGGIGSGNAGKCSVCARVMIPPRACRRFLVPLA
	Prrx	Prrx	EEC18457		MAVWFQNRRAKFRRNERSAQRGLAHAPDRLQAEQPVLAALAPPSTGHRSGHPAAVGQPPHMPWPTVAHAQHHQLRWCQ
	Rax	Rax1	EEC19769		MNDFRKHICTDFVERLAAESDLLRKIVTTGFELSSGPELSPGTGSRGSPGPEVAAPVTSECGQTPSANSSSSSKKKHRRNRTTFTTFQLHELERAFEKSHYPDVYSREELAMKVNLPEVRVQVRTFS
	Rax	Rax2	EEC03745	HR1	MPQMYSCGLSKDRELLAEAQLMQADPKAKIDYIRMMMAHLRQSQDAHAKGNHANGTATDKGGTNNHLDSAVVAGKVVEGTSPLELQMEDLRHRLKGECAVIEGAKSVPKLCQGSKVFQEGPAGVPVHPTKPSTGLSRYPAHGTEKGRVDTNETTKESQERNHCGRRWECRKICGGAAVQEVGVKDSVEFLYQRGATVDQAHKAIREYEEQARKLLRKYVLHLGLNEVLQGTVEYLMAKLEETWKERRPSLASVRYRSGNPRGHEQQKQCRNRTTLTVYQMAELEKAFHQNRYPDICSKEELASKIQLPEARVRVWFQNRRAKQRERECHDSTTPSNSRISWPSPWRQETPGSLGVDVPKRFPNSYTGETYANSSQDPPVKLLNDASSLASSAFRAHASD…
	Uncx	Uncx	EEC00159		MEHRKARGSLPGSEISARIASVDEQPADGVDGGYAESDKDGGGSNGGGGGGKRRRTRTNFNGWQLEELEKAFEASHYPDVFMREALAMRLDLIESRVQVAPGPAPSSKSKTAPIRVITTLPKPLAFNADRFPKRNWQQHETLRAIETGHNHVRAPSGPRDD
	Vsx	Vsx	EEC11824		MARKKKKKRRHRTIFTSFQLEELEKAFKEAHYPDVYAREMLSLKTDLPEDRIQVWFQNRRAKWRKTEKCWGKSTIMAEYGLYGAMVRHSLPLPESILRGAKGDDVSSCAPWLLVDVSEGEYAVNRAFLPLAEGGPTVEGGRSAFNGRGRFILWKAGLK
LIM	Lhx1/5	Lim1	EEC17795		MRTSFKHSQLRAMKAYFTVNHNPDSKDLKQLSARTGLSKRVLQVWFQNARAKWRRNLLRQASHGPEVAQDSSPLQDLGATITLEEQTIHSYANLL
	Lhx3/4	Lim3	EEC17797	LIM	EAERAMPVISSDPDDSSTQSLRPSPGSAASPPATAKLCAACGAPIADRFYLLAVERQWHTHCLRCCHCKQQLDSELTCFARDGNIYCKEDYYSRYPRLPRCADLPIDAELTTNKLVLSRNPLAWRPFAGRTIVSSEAGSDNKPPPSLLLVAICFRHLTSEERGTPVTRGYSPSTDAASFVKRVPHPPPPPPPTSTVFSNGSVPSVQHVQHANHPSRLPQSQRGEEGVSLPDLASLDGNGPSALQQQQQQQQRTKRMRTSFKHHQLRTMKSYFAINQNPDAKDLKQLAQKTGLSKRVLQVWFQNARAKWRRNNLRQQEQPTTSLPASSPGGTSSFSEPSPGAPLDYSSAQTTLVVTAS
	Lhx2/9	Ap1	EEC07790		VWFQNRRSKERRMKQLSTLGARRHFFRSPRRVMRSLRPGMSPDGLDDSPEMGPGGPNSAFAYFSDFGYGGQAGFYDFFPGQQPPPPPPPGGGGPGSGPDGMGFPPGSGPQGNSQGGLD
	Lhx2/9	Ap2*+	EEC05711	LIM	MHIIQSKLDTSGLNNERKKSSGRYGTKCAGCELGIPPTQVVRRAQDNVYHLHCFACILCKRQLNTGDEFYLMEDNKLVCKADYEAAKAREGSTKRPRTTITAKQLETLKSAYNNSPKPARHVREQLSQDTGLDMRVVQVWFQNRRAKEKRLKKDAGKTRWGDFFRSSSGAKDSEPFGMTGSDPEASHSPGQHSGHSGASSYFPASPGAQMGPHFGLSGEQFPGRGDDTYGEFPPSPASWLEDMDSTPSSANF
	Lhx6/8	Awh	EEC14711		MAPFSDVFALAENSEQECGSGGSGGSGAKAKTKRVRTTFTEEQLQVLQANFNLDSNPDGQDLERIAQITGLSKRVTQVWFQNSRARQKKYFNNQAKKGTHSFRAPLLDGQATQR
	Lmx	Lmx*+	EEC20369	LIM	LFGVKCAGCLGSIAPSELVMRALEHVFHVACFACVVCGRTLQKGDQFVVRSGRLYCRPDFEKEMALVPGAGQNGQPAVRPDGRRGPKRPRTILTTAQRRAFKASFEISQKPCRKVRETLAKETGLSVRIVQVWFQNQRAKVRAPLEREKETEIHS
POU	Pou2	Nub	EEC17317	POU	MDDEHMETKMSSSGKASASAANGQGTGLLSTTTSSGPPLPPSALVTTTAAALAAAAASGQLSLNQMPAASGLPGLPMSAQELQHLQQQLQQNLQNQMGQFVFLQPGQLPANVQAQLFLQNQGLLQQGLMQQSLQSLQLQASQAALLPQGMLSSQAAAAAATQAPIVPHHVKSRPAEPSPEEMTDLEELEQFAKTFKQRRIKLGFTQGDVGLAMGKLYGNDFSQTTISRFEALNLSFKNMCKLKPLLQRWLEDADASLNNPAALANAHTTPESIGRRRKKRTSIETSVRVALEKAFVQNPKPTSEEIAVLAEGLSMEKEVVRVWFCNRRQKEKRINPPPGGAASSPTPPPLVGGLMGVAAAPLSLHSPASLASSSSSPSPPHHAAALVPQRPPRPPAIVS…
	Pou3	Vvl	EEC13416	POU	MATGSSNPYIGTSAVSSLTSVHLPPSQPMQVASSQPSGYGREPPEMKYMPPQHQGPNGLSHHHHHAAQWVSLPTHAEASMWSSAMAPSMADIKPPQTADMAALGHHHGLGGHPRAQHMGSWAVSPHMAGMGGMHPHQQHHHHPYGGMNGMLGHGGAAQAHPAMREVPHADQVPPHPHMGHQDPRALDHRHPSESGEEEAPSSDDLEQFAKQFKQRRIKLGFTQADVGLALGTLYGNVFSQTTICRFEALQLSFKNMCKLKPLLAKWLEEADSTTGSPTSIDKIAAQGRKRKKRTSIEVSVKGALESHFHKQPKPSAQEIASLADSLQLEKEVVRVWFCNRRQKEKRMTPPINQPQAGAPGGPPTPDLQLMCHGGSPGDMHHHSPPMLQSPPPLQSQQPQ…
	Pou4	Acj6	EEC09206	POU	MDEAMPEAEAHNRRWRCLAAAPRFHYADMSPGPEDPDNRYRMQNLGNFFPGLDEAGLMGRAEALMAHHPSTMDGIDLLDPLCPSSLPGPLTMNGPPPDQGPHQIPLYGMGGFGGSAVHDSDSDPRELEAFAERFKQRRIKLGVTQADVGRALANLKLPGVGSLSQSTICRFESLTLSHNNMVALKPILGAWLEAAEAQAKNKRGDSDLPGVLPAGEKKRKRTSIAAPEKRSLEAYFAVQPRPSGEKIAAIAEKLDLKKNVVRVWFCNQRQKQKRMKYSAVQH
	Pou6	Pou6f	EEC05119	POU	MAAGPPHVLMAVQAAPPPLQDDAKAAASTAAANGVQLMKAGAGGGMATLVSPGQSLGPLQQTNLVGFAGLQPMAALNLLGQLGPGSQLVQAGQGPSFVQNQGGPLGLLVTSRGTHAQLVNAPHGLGATAQVNSASQQIFLATSGQAQQQGTPILLNSAAVSTALTAQQLFAGNYATLAGNQLASMPQLYANINGQLVAVSSQDSNILGLGGAEELQPLDEEEEQLPPHFLMAMPIACKEPLHQLQAAQLSLSQCKVDTVSAPTQTGQLAVRGLLAPSPPRPPKVTISHTDANIVDGINLEEIKNFAKAFKLRRLSLGLTQTQVGLALSSSEGPSYSQSAICRFEKLDITPKSAQKIKPVLERWMREAEERYRNGERCASDLVGIEPSKKRKQRTSFTPA…
SINE	Six3/6	Optix	EEC10081	SIX	MALGAGPAAVFPAAPMLMLPTLNFSVSQVAAVCETLEESGDVERLGRFLWSLPVAHPNCAELNKSEAVLRARALVAFHAGNFRELYRILEGHRFARGSHAKLQAMWLEAHYQEAEKLRGRPLGPVDKYRVRKKFPLPRTIWDGEQKTHCFKERTRSLLREWYLQDPYPNPTKKRELAQATGLTPTQVGNWFKNRRQRDRAAAAKNR
	Six4/5	Six4	EEC18860	SIX	MDCRADIDDDDDSSSLVSQRHLLGRTSGHQLINGVHADVGIDGDMRSLVLDSESTCAGLDNGGLGGGGGGPRLTELRSSSSSSSSSPGNKAMVFSLEQVACVCEALQQAKNLDRLARFLWSLPPGDLLHANEAVLRAQAAVAFHRGNYKELYTILEGHNFNPRYHNELQQMWYKAHYREAEKIRGRQLGAVDKYRLRRKYPLPKTIWDGEDTVYCFKEKSRVALKECYKHNRYPTPDEKRTLVNKTGLTFTQVSNWFKNRRQRDRTPHHRT
TALE	Irx	Mirr1*+	EEC00346		IKPKQCPSNLFARVCESFSATPLDVRPRQMMFSFMDRYGMDLNGARRKNATRETTSTLKAWLNEHRKNPYPTKGEKIMLAIITKMTLTQVSTWFANARRRLKKENKMTWSPRNRCDDDDDADGDDAPPARHDSKDGQ
	Irx	Mirr2	EEC00349	IRO	MIRAHWTKLRYGGLDFNGARRKNVTRDSTSTLKAWLNEHRKNPYPTKGEKIMLAIITKMTLTQVSTWFANARRRLKKENKMTWEPRNKADADDSGEDKKDDEDTMEERTSIAQDPMRRTESSRSYCSLSSLQHSRDSTLRPPQTSVEVEREPAELQTTQPHPSNAAMEQQQQQRHGYGHSMNPYAVGGTSRSPILSGIMSLAPPNALTGYTPAASSDSPSPDLQGLESLMSKSSPNAADDSSGADNSHSKPKIWSLADTATSKSPPPPLPCAAVQPSGHQTHGTPKEAAAATGNHGSVLGWFSGGYHHHRGGTPTSGHFGGYASNGFSPGATAPQTDTPPQTPPNAKMNATGASSSIPFHLGSGGYFQGQGCPSHLYLGQASSGGGHPQMSVDKSSSVS…
	Irx	Mirr3*	EEC16401		KRHERTTNTLKAWLYEHRKNPYPTKGEKIMLAIITKMTLTQVSTWFANARRRLKKENKMTWEPRNK
	Mkx	Mkx	EEC02673		MGPQGTLEHYARTKMSRHVSVKEGLSSSQQRSGTKHQALHGGHPKMSMYRPSPKDKLSAAGPDSRTSGHHDASRLSPSNLARYQSYLSRVEDGGSSAEEVVRTRSGRTLRMRPTRCRLQERPRKKRHVLQSMARPLKKWLIRHRDKPYPSKAEKLALALGSHMTLEQVSNWFANARRRLKNTVFLPGMNWGDRIRQYNNFISGNSEPLSISSDDSIWDSECDSRNNDEDFADDNGRDNRQPAPLNRCPNSRSDLCEHSYSSAAVEPWAEATSDRQLPKNKPAPLKRGHPQDERPGQPESNNKRARLAYDSDSATDESSTTTATPTPDTSCVGVQPLLEAEFV
	Pbx	Exd	EEC18913	PBC	MRLDNMLIAEGVAGPEKGGGAGAAANASAAASGGQPENAIEHSDYRAKLAQIRQIYHQELEKYEQACNEFTTHVMNLLREQSRTRPITPKEIERMVQIIHKKFNSIQVQLKQSTCEAVMILRSRFLDARRKRRNFSKQATEILNEYFYSHLSNPYPSEEAKEELARKCGITVSQVSNWFGNKRIRYKKNIGKAQEEANLYAAKKVFPKKKKASHTAGASAYSMVPTTQGQQGQMISPPPPGGPQDSMYNMSMNGGDSYQNAMGANVQSQLPHGMHAMAYSPPQSSESSTPLSPL
	Pknox	Pknox*	EEC13638	MEIS/PHNOX	ALCRHPLFPLLALLFEKCERATQSAEAPCSESFSSDIQAFVQHQEQDRKPFFSDDPEVDGLMVKAIQVLRIHLLELEKVQELCKDFCNRYIACLKNKMQSENLLRSADFPSSGAGGCDGGLSDSPSSSACSSPAPAPSPPPPHHPLVAPQVSGKESSSGDGRFCYLMPVLAWLFQSTCLSASTLSPGQVVSGGTVFQVCPIVLRCWLSSSSATQQHPYPTEDEKRQIAAQTNLTLLQVNNWFINARRRILQPMLDASNPESSQKAKKAKVQTVRPVERFWPDAIASLQPRASGHNGTGSAPSPG
	Tgif	Tgif*+	EEC05053		PYPRGAAASLGDLSPRKRRGNLPKESVKILRMWLYEHRYNAYPSDQEKLHLSREANLSVLQVCNWFINARRRILPDMIRKEGHDPHQYTITRK
CUT	Onecut	Onecut	EEC01475		MGTCKRKEESPGGASAPVSGSAAKNQPKKPRLVFTDLQRRTLQAIFKETKRPSKEMQITISQQLGLELSTVGNFFMNARRRSQDKWQDEADRGKAAT
	Cux	Cut	EEC16775	3xCUT	MAVWFSLQRAVAAEQESVRLRDQLSEMDSPRDETAPPLSRTSLEQQLEAKDREISQLVEDIRKLQSAVDALKETSASQIAQLEEMLAEKSRIIQDLEDRLDRQKDYEDVKQELRNLKMLEDSDNPDPSDDADEKPCLEGNNNCVDLVLYSKGRARGSPSSVRNASDSAAGEAFTHNVEAFGSLLGEEIVSSFSRMLKSEQQPPGLVATSPPTTPKSVEADTLSTGTESSTGSNPNQTRCSDDVGGGGGVVAVPDQATGASLERLQECLRQNMERYACEALNTQNIARVVRELLSVHNVGQRLFARFVLGLSQGTVSELLSKPKPWDKLTEKGRDSYRKMHAWASDDFCVFMLKSLVPKKGKEAGGPNAPCRQEDAAAEERIAQILSEAQQAMITPKKER…
	Cmp	Dve1	EEC00261	CUTL	MWNMDSVKTAVIQLLKEMSQSKLAKICPLKQSLLSTIVNNKFSGKLGAEKCKEFGRWFMEYRQSSPATASTFLDEDKPPQDCRMTFHSGTELPRMREWYRQCPHPTNLQLQDFVNQLNAGALRIRNKPPVTPSSLKNWWKNERQRERRLKRHASIDEPGSPPCPVPTKTVAQRPASSQSGDGDSATNHEPPSRTGQPNQPHPLPVLLQPHVLPTSGPRPTLPYACLAHYQDDARGREHPSIVPYHHHHHHCLHHHTNNGAGCSPACSTSSEAGELVVLTSPMSHS
	Cmp	Dve2*+	EEC00262	2xHOX;SATB/ULD	LPVHCVVERVPSPQTENQQPSVEVDSYAIVPSAALFADLVRTALTKLGYSPSEAICAKGVMQIKNWKPLSFDQITELPEATVGDMLADLVQVATLRIRLYRAVWRQRVPSKPGIAPRDQVKCFGRCSRPKPNVVNDVKEKLLQVLLAQSHSLLLSSGCPIDQVQVTAPLTSPASARTRIRTSFDPELELPKLHRWFAENQHPSRLTIQQYVRELNALDSRRGRKPLDVNNVVYWFKNARAAHKRAELKLFSTAPHAASASAAPHAAPLPGSDSDDASFRRTNGFATGLQGDEDSCGGGGGGPDDDEEDSPPPSPEATLDLSVRGRDRNGAVKEEPRDSGGSSDMEEDEGGGEDSPADSEDEDPCSQGGGNPGRGCGSTPPLSSLRDDRRKRNRTFIDPV…
ZFH	Zfhx	Zfhl	EEC01527	3xZnf	MDTKAARGRASNGGSQNNNNNNTFRPIIPKFGAGGEVSVSPLAGSGPFLYDRFPFSAPDYGHSQSAPGGGGQGSAPQPFPSPYASPLALHHLLATQFPGSALPAHYLPLAPTYNEMAQILQARNAEKCGPPVGNGSSKTPSVDYVKKMFEFMECAAVKQDNGSPPPASKKNGLLPELLAAGPLHSSGADESARYSSSCRREYRCRHCRTASFDSPLALYQHERFMCSANRDVNRNLVQDLKVPKTEPGHESSSSDTNCDSGDEGELRSSKISEKGAMLLDTAFFINPSPGKKDIASLAQAIGSSTRAVRAWFENASKRPSSRASSYSPTSVPAKSVDFRSVLPASYAPGSAFGDAEPLLKSPRSNPPNDAEQPLDLSVKSKSGPSWSNGADSDNEYEAL…
	Zfhx	Zfhx	EEC06824	4xHOX	MDRPTSAGSSSSPGVSPKLIPGPQATFMNACPSPVVSCPQHPDGKTNGVECPKCDTVLGSSRSLGGHMTMMHSRNSCKTLKCPKCNWHYKYQETLEIHMKEKHPENELNCIYCLTSQPHPRLARGETYTCGYKPYRCEVCNYSTTTKGNLSIHMQSDKHINNIQELQNGNLQATPEQLLQQQQPPQQQQPPALPEAVKKPGPAAKPKATWRCDVCNYETNVARNLRIHMTSEKHTHNMMVLQQNVKHMQQLSALQQAQALDPLFQFHPGLLLPCDGQLQPEAALADMAYNHALLMMASQQHQQQQALAAAAAGSPLASPTMDMEHPDPTLRLELSTDDTSQLFQCCVCGLFSVDSVEALGAHFQQDRTRQREDEVLMAVAGSYVCKLCSYKTNLRANFQ…
HNF	Hmbox	Hmbox1	EEC05740	2xHOX;HNF	MAGILFTIEQIELIRRLRASGITRDQVVLAFEQLDRLDGELGASACPVMPALVARSRSAYGGGDHHGAGGGMGAGGHNGLMSSSAVMRGFLAGREPPQLQNASSNDSTTGDGAGPHNGESVSSPPTTTSASSGAKLPSELTIIPISSAASPQGGGGGDDLGGYGGGGGGGGGGGGASMYPHGVVPMQYLMNPHEFLQEESGDVDDLKRKGEAAILSEIRNFVMRYNIKQTMIAEMTKLSQAYVSRFFRGDIADMSDRTKNTFYMWYLTCKNNPWKLAQLCPNSGVKRMVSETGDLIPLKRERFTFKSAHLAVLERYYERDPYPDAQTREQIVEECNEAVERPAQLCPNSGVKRMVSETGDLIPLKRERFTFKSAHLAVLERYYERDPYPDAQTREQIVE…
	Hmbox	Hmbox2	EEC09248	3xHOX	MVLKFTVEQVDLVRRLRDTGIGVKDIEIIFNKLADLEASLRKTCDGPPPSERAREPQLTAREVDNSVEDEDYSSSSSDSSTPSSPMPANTTFGTNTGIGTPLNGTPGADCTTVGGASSPEGTQHPSRRFQFRFTEPQLSVLRRAFASNPYPEDEEKEAIADTCNIAAINAGDFAHTNVTSVMVHTWFSNRRKDATRMLKSNRIMKNCTQHPSRRFQFRFTEPQLSVLRRAFASNPYPEDEEKEAIADTCNIAAINAGDFAHTNVTSVMVHTWFSNRRKDATRMLKSNRIMKNSLPMTVSLLPHEALRRLTRQRERFSFDRGHLGILEGHYQRNSYPNQVEKEAIAEECNAYTGAHGLDRCGPMTATNVNYWFANRRKRDFHRVDMSSPSVVGNNNGNNN…
CERS	Cers	Cers1	EEC05014	TLC	MEGSMVGRLESWFWKESFWLPGNVTWAIMAGDAEAGGPKNAQFRDLYFSVFVALALLVIRYTLERTVFRRLGVLLGIKERGADAHRSEDVKIFTKALTTNGHMNHTQTTRLAKELNMTERNVQLWIHRRAIQEKKLAKFTETAWRFVFYASVFVYGIYVLWDKPWLWDTLHCWYDFPHHPIANETWWYYMVELGFYVSCTLSHFVNTKRKDFWQMFIHHIVTIFLLCLSWIMNLHRVGSLVLIVHDFADVPLEFARMARYATWLRLANALFAVFTVSWIVSRVGLYPYRVVYSVVVDAPRIVGMAPIYYIFASLLMALQLMHIIWTWMILRAALQAITHKGVEELGSADESTDEEDQPAIVSNGSHKAADGKGLRPKNRKAD
	Cers	Cers2	EEC05423	TLC	MAGGGVMQRFGKWFWNEDVWLPPNTTWADIKKTDKVKYAQFDDLYYGFVVALVLLVIRYTLERVVFCPLGVRLGLKAHNGNRRAPDNHLLEKAFLSNGKMGYKQVQGLARQLEWTERRVQRWIRQRVLQEKPSTLAKFTESTWRFTFYFSVFCYGLYALSDKPWLWDTMHCWYDYPHHSVTNDLWWYYMIELGFYMSLTMSQFMDTKRKASGDIWGHPCAPLGDFWQMFVHHILTILLLSFSWACNLHRIGSLVLIVHDFADVPLERQRLADATFAVFTICWLISRLGLYPYRVIYSTMFEAVKVIEMFAAYYIFNSLLTALQFLHIVWTWMIARIALQAISSNGVKDLRSDDESSSDSDESPGQLQNHMLQAGDHKRPKSRKAD
PROS	Prox	Pros	EEC12842	HPD	MEGSRASDDEADAKRARVENIVSNMLRGGGDAGSVASVPTVNGCKKRKLYQPQQALLKSEVATMQQRYDEMRSEDEDMDDAVSEDSVTAAVDDDGRETLLTTPPSELSTDAPRSSPLRDIKPPVRDVESSPEPRNESPSRLAEVRQSCIVRPVPPAVMCQQQDMDRLVSAIKHEVTDILPRVIDGIVWRFVRQQDALPTPTTVARRLDGAPPCRDDQRSLLTQMLDRKSPRTKVLDRSRHNGHGPRSSPGESHHHRPFFPGGTSTPLRSGVLRGTPPAFPEPAPEQTEAMSLVVATRKKRHKVTDTRLAPRAGEACSPPKESPGFPPPPLVPVSLPTTVAIPNPSLHQAPDVFYHVDQQHAARLFEEHPGSAAAGPPPPPPGLPLMLSHSPHDGPPHYG…
Unassigned	unassigned	vox^	EEC02280		MDENDVSDSRVRYTDHQLQKLEEIFSEHAFINGDQAALLSRELGISLKQTRTWFQNRRAKLRRRAIKAEGKNYVPKLSPGPIRICRTPPSPSSGTGKVASAAGPRDGVLKPSNGRSDNQMLNVPSFSSRSLSDSPVLSSADEDDVFLCVPRKRTTSILERHFAHHRHGKQLRHTRRGSTLDTSTSLVGYLWDQDDKDA

## Sheet: Neobisium carcinoides
Classes	Gene Family	Gene Names	Gene Model	Other Features	Nucleotide sequence
ANTP	Cdx	cad	c78980_g1_i1		AAATTCAGGTGGCCTTTTAATTCAGGTGGTCAATAAAAATGCAGGTTTTGTCTATAAAAGTGTAATGATAAATCAGGTAATAATAAATAATTTGCATATTTTTCCAAATTCGCATCCATATTAACAGCGTTCTACAGAGCGGTCCTTAACGAGACTAGATAAAAGTTTCCACGAGCCGGATTCGTGGCTAGGAACACTGGTCGAACGAGCTGGTAGTGAAGAACGGTTTGAGGATGGAAGTGTACTGGGAACTGAGCATCTGCTGTTGTTGCTGCTGTTTCTCCTTGAACAGCATTTCGTTTTGTTTCTTTAACAGTTTGCGCTCTTTCGCCCTGCGGTTTTGAAACCAGATTTTCACCTGGCGTTCTGATAGTTGTAGTACAGCGGCTAGTTCGGATT…
	Gbx	gbx1	c81771_g2_i4		GATGCTGGACTTTTCAATCTGTTGGTGCTGCGAGCGGATGGCCATGCGGTTGACGTGGACAGGAATGGGGACCACGATCTTGGACTGTCCACCCCCGGGCTGGAGGGGGCGGCCCGCGGCCAGGCCCGCCTTGACCCGCTTCCACTTGGCGCGGCGGTTTTGGAACCAGATCTTTACTTGAACCTCGCTCAGACGCAGCGCGTGGGCGATCTGGGAGCGCTCCGTCAGACTGAGGTACTTCTTGGAGTGGAACTCTTTCTCCAGCTCCAAGAGTTGCTCGCTGGTAAAGGCCGTACGTCTCCTGCGGCTGGAGCTGGATTTGGAGTCGGGGCTGTCGGACTCGGAGGATCGCTTGGCGCAGTCTTCATCGTCGTCGTTGGACTCGTACAGGTCCACGGG…
	Gbx	gbx2	c81771_g2_i6		GATGCTGGACTTTTCAATCTGTTGGTGCTGCGAGCGGATGGCCATGCGGTTGACGTGGACAGGAATGGGGACCACGATCTTGGACTGTCCACCCCCGGGCTGGAGGGGGCGGCCCGCGGCCAGGCCCGCCTTGACCCGCTTCCACTTGGCGCGACGGTTCTGGAACCAGATCTTGACCTGCACCTCGCTGAGCCGCAGGGCCCTGGCGATCTGGGACCTCTCGCTCAGGCTCAGGTACTTCTTGGAGTGGAACTCTTTCTCCAGCTCCAGGAGCTGCTCGCTCGTGAAGGCCGTGCGTCTCCTGCGGCCCCCACCGGCCCCTTTAGGACTTTCCTCCTCGCGGCAAG
	Hox1	pb	c105630_g1_i1		TACAGCACCTCGTCCCCCGGGGGCAACGTCCACGAATACCCGTGGATGAAGGAGAAGAAGACCACCAGAAAACAGCAGCATCAAGAGACGGCGGAGAATGGGATGCCTCGGAGGCTACGCACGGCGTACACCAACACGCAGCTTCTGGAGCTGGAAAAGGAGTTCCACTTCAACAAGTACTTGTGCAGGCCGCGGAGGATCGAGATCGCCGCCTCGCTGGATCTGACGGAGCGGCAGGTGAAGGTCTGGTTCCAGAACCGGCGGATGAAGCACAAGAGACAGAGCATGATGTCCAAGACGGGGGAGGACGGG
	Hox4	dfd	c81771_g2_i2		GCCTACGAAAAATTTACAAATAGGAAATTAGGTAAATTAACTTAAAAGGACGACTGATGAAGTGCGAAATTGGGGTGACAGACTATATATTCAAATCAAGGATATATAATGTGGCAATTTTCGGAGATCAAACAAAGAACTCCAAAGATATTTTTCTGGCGAATGACTCCTTCTTCTCACATATCATACAGATTGCACTCAATATGTTCGTAGTCCTTAGCAGCATGGACTAAAAAGACAGTTTATGTGATCAGTTATGTACAAGTTAATGTCATTGTAGCTTCTCCTTTTTTTTGGCAAAATAAAGTTGTATTACGCCTCTCATACCTCTGTGATAGTTCAAGTCCCTTCTGTGCAGGAGATGTGATATTTACACTTTCGCCTCCCCGTGTAGATGGT…
	Hox5	scr	c81771_g2_i3		GCCTACGAAAAATTTACAAATAGGAAATTAAGTAAATTAACTTAATAGGACGACTGATGAAGTGCGAAATTGGGGTGACAGACTATATATTCAAATCAAGGATATATAATGTGGATTTTTCGGAGATCAAATAAAGAACTCCAAAGATATTTTTCTGGCGAATGACTCCTTCTTCTCACATATCATACAGATTGCACTCAATATGTTCGTAGTCCTTAGCAGCATGGACTAAAAGACAGTTTATGTGATCAGTTATGTACAAGTTAATGTCATTGTAGCTTCTCCTTTTTTTTGGCAAAATAAAGTTGTATTACGCCTCTCATACCTCTGTGATAGTTCAAGTCCCTTCTGTGCAGGAGATGTGATATTTACACTTTCGCCTCCCCGTGTAGATGGTGA…
	Dbx	Dbx	c54955_g1_i1		CAAGCCACCCCCGTCCTTCCTTGACCCCCATGGCTCCTTTTACACCACAGGGAGCTACCCCCTTGGTCCTGGGGGCTCCCCTAGCGGGCCCCTCCCCTGGCTGACGGCCGTAAGGGGCAAGCCTCGCAGGGGCATGATGAGGAGGGCTGTGTTCTCGGATGCACAGCGCCAGGGGCTCGAGAGGAGGTTCCAGCAACAGAAGTACATCAGCAAACCCGACAGGAAGAAACTGGCCGAGAAGCTGGGCTTGAAAGACTCCCAGGTCAAGATTTGGTTCCAGAACCGCCGCATGAAATGGCGAAACTCCAAAGAACGGGAG
	En	En	c77111_g1_i1		ATCAAGTCCATCATCATGACGGAAGGCATGGATTCGGACGTCTCCACCAGTCCGGAGTGCAGAGAGGACGAGAGTCCCAAACCCATCTCCGTGTTCTCCCTCAAGTTCTCCATCGAGAAGATCCTGTCTCCAGACTTCGGCAGGGCCCCCCCGCCAGCCCGCAGCCACGAGGGGCGGTTCGAGGACGACTCCTCGCGCTCCAGCACCCAAAGCCCCCCGGCCGGGGACAGGGGGGCCAGTCCAAAGGCCACGCTATGGCCGGCCTGGGTCTACTGCACTCGGTACTCGGACAGGCCCTCCTCAGGTAGAGGACCCCGATCCAGGAGGATGAAGAAGAAGGAGAAGAAGGCGGACGAGAAGCGGCCCCGGACCGCCTTCACCGCCGACCAGCTGGCGAGG…
	Hhex	hhex	c86785_g1_i2		ACACGTTCTGGCTTGTTGCAAACCCACGGTCGTCCCTTACGAAAGTGATGAAATGTCAAACTCAAAAGGAGCTGCCTTCCGAATCGAAAGTTTGCTGAGCCATAGCTACGAACCGAAATATTCAAAGATTTCGGGAAAGCCCGACGAGATGTCATCAGAAACTGATGTCAGCAATCAACAGCCAGATGGGGATTGCGCCAAACATTTTGATTCGGAACAAATCCCCGAAGTGTCCCTATCCACTCGAAATATCTTCCAGACCCGCTTGCATTCCAATTGTCAGCCTTCCTATTTTAGCTTTAACGAATACTGCCGCAACATCACCCTATGGCAAAACGAAGCTCGCACCACGAATTTATCGAATTTCGCAAGATCTCATTTAACACTGTCGAATTCTAG…
	Lbx	lbx	c80658_g1_i1		ATACCTTTTAAGTTAAAAAGGCACGGAATCAAAAAAAAGGCAAAAATAAAATAAATAAAAATATAAATTTCTCTATGAATATAACTCTATACAGCATAGGTGTGAAGATTTAAAAATAAATAAAAAGGGGAAAGAAGTTATAAATCATACAACAAGCTGGTATAACGTATAACATAAATAATGAAATTCTCGGGGTGGAAATATATATTTAAAGAAACTATTGTAACGAATAACATATAAGGGGGGGGATATAGACATGTGACACATTCATTGATATGCATGCATATGCAACTATAAACGATAATATAAGGATAGAAAGACAATTGAAAGATTTAGGATTTGATGCGATGGCTTGTAGGTAGGTAACGAAAACAACGAGGTCTTTCCCCTAGTTATTCT…
	Msx	msx	c81771_g2_i1		GATGCTGGACTTTTCAATCTGTTGGTGCTGCGAGCGGATGGCCATGCGGTTGACGTGGACAGGAATGGGGACCACGATCTTGGACTGTCCACCCCCGGGCTGGAGGGGGCGGCCCGCGGCCAGGCCCGCCTTGACCCGCTTCCACTTGGCGCGACGGTTCTGGAACCAGATCTTGACCTGGGTCTCGGTCAGGCTGAGCGAGGACGAGAACTCCGCGCGCTCCGCGATGCTCAGGTACTGCTTGCTGCGGAACTTGCGCTCCAGGGCCAGCAGCTGTTGCGTGGTGAAGGGCGTGCGGGGCTTGCGGTTGCTCTTGTGCTTCCTGAGCTGGCACTTCATGGGGGGCAAGCGAGGGGGCTCTCCGCCTTTAGC
	Nedx	nedx	c94679_g1_i1		ACCAGATCTTGACCTGGGTTTCCGTAAGCTTGAGAGTCTTGGACAGTTGGTGTCTCTTGGCCACGGACAGATATTTGTTGCGGTCGAACTCGGTCTCCAACACCTTGACCTGGGCCGGGGTGAAGGCGGTCCTAGGTCTCTTGGACTTGTCCTGGTCCTCTCCCTCGGACAGTCCTCCCCGGTCTTGCTGCCAGACGTCCGAAGGGTGAGGGGGGGTCCAACAGCTAGAATTGACCGCCAGGATGTCTTCGATGCGAAAGGAGCTCGGGGGAGACTGGAAGGATTCCATGGCGCACGGAGCGAGGGGGCGGCGCGAGACTAACC
	Nk1	hgtx1	c75659_g1_i1		GGCCAGGGGTCAATCCAGCTCTCTGGAGGGACCGCTTCGCATCGGCGGCAGCCCAAGCTGGCCTTGACAAGGACGGCAAGAAGAAGCACACAAGGCCCACATTCTCAGGCCATCAGATCTACGTCTTGGAGAAAACCTTCGAGCAGACCAAGTACCTGGCGGGACCAGAAAGGGCCAAGCTGGCCTACGCCCTGGGCATGTCGGAAAGTCAAGTCAAGGTCTGGTTCCAAAACCGAAGGACCAAGTGGAGGAAAAAACACGCGGCGGAGATGGCGACAGCGAAGAAGAAGCACGACTCGGAGGCGGACCAGTTGCGACTGGATGACAGCTCCAACGACCTCTTGGACGAGCACAAGAGACTGAAGCTGGACGACTTGCCGCACTGTAGTCGCCTGGACG…
	Nk1	hgtx2	c37566_g1_i1		GCTGGCCGTGGCTCCGTGGAGGCCTCGAAGGCTGGTGGCTGCAGAGCACCTCGTGTGGCCCGGGCCCGAGTGGGCTACAGGCCCCGGAGCAAGCCGCAAGGCGAGCCGTCCCACGTTCTCGGGCCAACAGATCTACGTGCTGGAGAAGACCTTCGAACAGACCAAGTACCTGGCGGGCCCCGAGAGGGCGAGGCTGGCGGCGGCCTTGGGCATGGCGGAGTCTCAGGTCAAGGTTTGGTTCCAGAATCGGAGGACAAAATGGCGGAAGAAGCACGTGGCGGAGATGGCGCGAGCCAAGCTTCAACACGACCTACAGCTGTGCGAGTTGGCGGAGAGGCCTCAAGCCACCGCCCACCAGAACTAGATGCAGTCCACCTTTGGCATTCCACTTGCTCCATA…
	Nk4	tin	c81553_g1_i1		CGAGGGGCCTCCGTTCTGCGAGGACTATGCCCCCTATAGCCCGAATTCGTGTGGCGTTCTTCCTCTGTATCACCATGCGCCCCCCTATGGAGCCCCTCAATCTCAACATCAAGGCTTGCTGATCCCGGCACCCGACCTCGTGGATAAAAAGCCCGTGCTAGGCAGCTACAACAGCCCCAGCGCCCCAAGCTACGGCAGTATCACCAGCACCACCGCCTCATCCAGCCTCACCTCTTGTCGAGGGTTGACCCAGGGGGGGAATACCGTCCAGGGGGGGTCCTCCAGACCTCGCACCCGCAGGAAACCTCGTGTGCTATTCTCCCAATCCCAGGTCTACGAGTTGGAGCGAAGGTTCAAGCAGCAGCGCTACCTGTCAGCCCCTGAGCGAGACCAGCTAGC…
PRD	Pax4/6	pax6	c100065_g1_i1	HTH	AACCCCACCATCTTCGCCTGGGAGATCCGAGAAAGGCTCATCTCGGAAGGAGTCTGCACCAACAGCACAGCCCCGAGCGTTAGCTCCATCAACAGGATACTGAGGAACCGGGCTGCCGAGCGGGCCGCGGCCGAGTTCGCCCGTGCTACCGGGTACGGGATCTACCACCCGTACGCCGCGTTCCCCTGGGCCTCCGCCTCGCCCCACCTCTGGCCCTCGCTCGTGGGGCCCCAGCTCTCCACCCCGGGGGGCCCCGTCGATGGGGCTTCCACGCTCCCCGGTCTCAGGGATCCCCGACCCCCCTTGATGGACGGGGACGACGACGGAACCGGTTCCGAGAACGGAGACAGACCCAAGTTCCGTCGCAACAGGACGACGTTCAGCCCGGAACAGCTCGAG…
	Pitx	pitx	c64135_g1_i1		GGCCCCCCCATCTTGGTGCAGCCCCCCAAAGCCCCCCAAGCGAGAGGGACCTCTGTTTGAGGCAGTGTATACCCGGAAGGGGCCAGGTTGAGGCTGGTTGAGCTGCTGGTGCATTTCTCCCTCTTCCTCCACTTGGCCCTTCTGTTCTTGAACCATACCCGCACACGCGCCTCCGTCAGGTTCGTCCACATGGCCAGCTCCTCTCTGGCTGTCATGTCTGGATATCTGTTCCTAGTAAAGGTGGCTTCCAGCTCTTGCAACTGATGACTGGTGAAGTGCGTGCGTTGCCTCCTCTGCCTCCGTTGCCTCCGCTTGCCTCCGTCCTCCTCCGGGTCCTGAAGCTCCGTGAGACCACCCTCTGGAATAAGGTGATGAGGACTATTCATAGGGTCTCCTAAA…
	Prrx	prrx	c58698_g1_i1		GGTGGGCCTCCTCAGCCCCATGGAAGATTTTCGGTTACCCATTTACTCAACCTGGCCCATTCTACGCCCCATTTCAGATCAGAGGAAAGTCCCGACGAGGATGATGGGGGTGACCGCAAGAAGCCAAGACGCAACAGAACCACGTTCAGCACGCACCAGCTCAACTCCCTGGAGAAGGTGTTCGAGCGCACGCATTACCCCGACGCGTTCGTACGCGAGGAGCTGGCTCGCAAGGTGAACCTGTCGGAGGCTCGGGTACAGGTGTGGTTCCAAAACCGAAGGGCCAAATTCAGAAGGAACGAGAAAAGCCATTCGAATCCCAAAATGGCGGACATCGGCTCACCGGTGGAGCAGCAGATTCTCCCCAGGCCTGCGCACA
	Vsx	vsx	c63209_g1_i1		TTGGCCCTTCTGTTCTGGAACCAGACCTGTATTCTGTCCTCTGGAAGATCTGTTTTTAAGGAGAGCATTTCTCTGGCGTAGACGTCGGGGTAGTGGGCTTCCTTGAAGGCCTTCTCGAGTTCTTCGAGCTGGTAGCTGGTGAAGATGGTCCTGTGTCTCCGTTTCTTCTTCTTCTTCTTGCCCACGTTGGAGGAATCTTCCATGAGACTGGACTTTGTGGACAAGGGGTAGTCGGACATGAGGCCGGGGGCGTCGTGATGTCGAGGGGCGTCGAAAAGGGGAGCAGGCATGAACGAATGTCCGAAATAAGGGATCCCCCTTTCAGGAAAGCACTGTGGATTCTGGTAGTGATGGGGGGGCACCAGAGTGGGCCTGTGTGGAGGGGTAGGGGGACCCTCA…
POU	Pou3	vvl1	c79665_g2_i1	POU	TCTTACGATCTCCCCGGCCATAGCGGGGGTCATCCTCTTCTCCTTCTGTCTGCGGTTGCAGAACCAGACTCGCACCACCTCCTTCTCCAGTTGCAGAGAGTCCGCCAAGGCCGTGATCTCCTGTGCCGAGGGCTTGGGTTGACGGTGGAAGTGATGCTCCAAGGCCCCCTTGACCGCCACCTCGATGCTGGTCCTCTTCTTCCTCTTGCGCCCCTGCGCCGCCAGCTTGTCAAGGGAACCCCCTCCGCCCGGGGACCCTCCCGTGGCACTGTCCGCCTCCTGCAGCCACTTGCTCAGCAGCGGCTTCAGCTTGCACATGTTCTTGAAGCTGAGCTGAAGGGCCTCGAA
	Pou3	vvl2	c79665_g3_i1	POU	ATAATAATAATAATAGTAGTAGTATATTAATACTTTTCTCCTATACAATATATATAAGTCGGTATATTTATATTTCTGTCTGTCGTATATTGTATATATACTTATGGCTGTACAAGAAGCATGTGGGAGACCCTGGTTGTTTGAATGTTGGTTTAGAAAGTTACAAGTGGGCACTTACCCTCGTAGATTGCAGATGAGGTGTTGGCACTATAATACATCTGTCCAGGGGGAGGGAAAGTATGCCCCACGGGTCAATGGGCAGTCAGAGATTGCCCCACGGAGTGCAGAGACAATCCACTGTGAGGGTGGTGGGGCGAGGACTGTAACATGGGGGGACTGTGCGAGTGCGCGTGCATGTGGAGAGGACTCCCACCGTGCCCGAGCATCATCTCCGCGGAG…
SINE	Six1/2	So	c87049_g2_i1	SIX	CACTTGCTGTCGGGGGAGTCGCTGCATCGCTTGCCCAGATCGCCAATGTCCCTGTCCTTGGTCTCGGCCGCCCGGTCCCGCTGCCTCCTGTTCTTGAACCAGTTGCTGACCTGGGTGGTGGTCAGTCCCGTGGCCTCGGCCAGCTCCCTCTTGTCGCGGGGCGAGGGGTAGGGGTTGTGGGAGTACCAGTCCCGGAGCACCGTGCGCGACTTCTCCTTGAAGCAGTAGCTGGTCTCTTCCCCGTCCCAGATGGTGCGGGGCAAGGGGAACTTGCGGCGGATCCTGTACTTGCCCACGGCACCCAAGGGCCTTCCCCTTAGTCGCTCCGCCTCGATGTAGTGCGCCTTCAACCACAGGGACTGCAGCTTCTGGTGGCTCTGCGGCGAGAAGTTGTGGCAC…
TALE	Irx	mirr	c84713_g1_i4		GTTAAATACAATCGTCTTTGCTTATTTACACGCTGGGTTATTTACAGTTGACAGCAAACACCGTGATAAAACATTGGTAGTTATTTACATGCTGGGTTGGGTTTGTTTTTGTAAAACCGAAACTTAAAATATTTTTTTTAAAAATAAATTTGATTTTAGAAGGGGGGAGGGTTTGATGACTAAAGTTCACTCCGACAATAAATAGGGTGGTTGGCTAGGGGGCGGTCAGTCTACAGCCGGACAGGGGTCTGGAGGAAGTAGGGGAAGTAAGGCGACTGGAGAGCTCCAATCGAGTCCAGGCCGGGGTAGGGCCGCTTGATGGCGTCAAGGAAGGAAAAGTTTCTGGAGACGAAATCAAGGCCTGGCGACGAGACGACGGGGTGCCTCTTGTCGTCTTGG…
	Meis	Hth1	c85402_g1_i1	MEIS/PKNOX	CCCCCCCCCCCCCTCCCGCCTCGCACCACATGTACCATCTCCCCGATGTCCACAAACGAGACAAAGACGCCATCTATGGGCACCCCCTCTTCCCCCTGCTGGCCATGATCTTCGAGAAGTGTGAGCTGGCCACCTGCACCCCCCGGGACTCTGGCCTGGCCTCAGGGGACGTCTGCTCCTCGGAGTCCTTCAACGAAGACATCTCGGTCTTCTCCAAACAGATCCGGCAGGAGAAGCCCTACTTTGTTCCTAACCAAGAACTCGACAGTTTGATGGTCCAAGCCATTCAAGTCCTGCGGTTCCACCTATTGGAATTAGAAAAGGTCCACGAGCTGTGCGACAACTTCTGCCAGAGATACATCAGCTGTCTCAAGGGCAAGATGCCCATCGACCTGGTCA…
	Meis	Hth2	c89381_g1_i1		ACGCGGGATCTTCCCCAAGGTGGCTACCAACATCATGCGGGCGTGGCTGTTCCAGCATCTAACGCATCCGTACCCTTCTGAAGACCAGAAGAAGCAGCTGGCTCAAGACACGGGGTTGACCATCCTTCAAGTCAACAACTGGTTCATCAACGCCAGGCGGAGAATCGTGCAACCCATGATCGACCAGAGCAACCGAGCAGGTGGGGGTATCGGAGGCGCTAGCACCCCTTACGGCCCTGACGCGGCAGGCATGGGCTACATGATGGCTGACGGAGGGCAACAGATGCACATCCGACCGCCAGTCATGGGGTGCGGAGACTCCCCCATGAGCATGGGGCATATGGGCATGGGAGGCTACACGGCCGCACAGCTACGCTCTCCCGTGCACTCGCAAGCCGC…
	Pbx	Exd1	c81655_g1_i2	PBC	TATATATATATAAAAAAAACTATATTTTCGGATGATGATAAGTCCCGTTTTCAGAGCTGTGTTCTCTGCACAATATGCAGAGCTCTCGGTGAGAAAAGGAGTTACCCCTGAGTTATGTACAATGGGGCGATAAGCTCTCGGTCGCTCGGTCGGCGAAATGTTCGGTTGGATCACATCGACACTTGGTGATGGAGTCCTGTCTCGTACATCGGAGGACTGAGCACATCAGAATATCCCCCAGTTTGCGAAATCACAGTCCTGAGATGGCTCGCCTGGTTCTGTATGCTGGGACCTAATGGCGAGGGATAGGCATCGCCGTTCATGCTGTAAACGGACTCGGGCGACGGACTAATCAGCGATCCGTGCGTCCCCGGCACTGCTTTTTTCGCCGCGTACAAA…
	Pbx	Exd2	c75649_g1_i2	PBC	CCCAAGATCGGAAGAGCACAACTCCATCCAAGTGCAGCTCAAGCAGAGCACCTGCGAGGCCGTCATGATCCTGAGATCCAGGTTTCTGGACGCCAGGAGAAAACGGCGGAACTTCAGCAAGCAGGCCACCGAAATCCTCAACGAGTACTTCTACTCGCACCTCAGCAACCCTTACCCGAGCGAAGAAGCCAAGGAAGAGCTGGCGAGGAAGTGCTGCATCACAGTCTCCCAGGTTTCCAATTGGTTCGGCAACAAGCGGATCAGGTACAAAAAGAACATAGGCAAAGCTCAAGAGGAAGCCAACCTCTACGCCGCGAAGAAAGCAG
	Tgif	tgif	c83316_g2_i1		AGGCGCTGTAGGCGTAGAGAGTCAATTGCTGTCAGAACGTTCCAAGCAAACCAACGCCGTGTGGATATCTTACTTGTTCATCGCCGCGTCATGAAATCAAAGAAAGGCAGAGACCGGTTCCGCTACGTAGACTCGATAGCACCCCGAAGAAGGAGAGGAAACCTGCCCAAAGAGTCCGTCAACATACTCAAGTCCTGGCTAAGCGACCACAGGTACAACGCATACCCATCGGACCACGAAAAAGAAACGTTGGCAAGAAACGCCAACCTAACGAACCAACAGGTATGCAATTGGTTCATCAACGCCAGAAGAAGGATCCTACCCGACCTTCTGAGGAAAGACGGACAGAACCCGCTGGACTACACCATCACGCGAAGAGGGTCGTCCACTCATCGTTCT…
CUT	Cux	cut	c71337_g1_i1	CUT	CAGAGCATCACGGTCAAGATCAAAGAGACGCTCATGGCCCACAACATCGGCCAGAAGATCTTCGGCGAGGCCGTGCTAGGTCTGTCTCAAGGCTCGGTCAGCGAGCTTCTGTCCAAGCCCAAGCCCTGGCACATGTTGAGCATCAAGGGCCGCGAGCCGTTCATCCGCATGCAGCTCTGGCTCAACGATCCGCACAACGTGGAAAAGCTGCAGGCTCTCAAGACAGAACGAAGGGAAGCCAACAAGCGGCGGCGGACCACGGGCGAGCACGCTCAGGAAGCCCTGCTGCGATCTCTGGGCGACCCCAACCACCCGGGCTCCAACCACAACAACAACAACAACCACCAGATGTTCAACTTCAACTTCGCCCCTCCCTCGCCCTTCCCCCCGGCCAAGAAG…
	Cmp	dve	c104268_g1_i1		TCAAGGAGCTCAACGCGCTCGAGTCGCGGCGGGGCCGCAAGCCGCTGGACCTCAACAACGTGGTGTACTGGTTCAAGAACGCCAGGGCCGCGCACAAGCGGGCGGAGCAGAAGGAAGCCAACGGGGGCGGGGGCGGGCTGGAGTACCCCGCGTCGGATCCCGCCCTCAGTCGGCCCGCGTCCTGCGACGGCCGGCCGTTCCCCTACAACACGGACTCGGGCTCCGACAACGACTCGGACAACGCGCACACGCTGGACCTCTCCGTGCGGAGGCTGACCAACGGGGAGTCGACGGCCTACGTCGTCAAATCGGAACCGCGGGACTACGGCAGCGATCTGGACTCGGCCAGCGACAGCGGGCAGGAGGAGGACATCGACGTCATGAACGACGCTCCGCCCG…
ZF	Zfhx	zfh_D3	c66289_g1_i1		ACCAGCCTCGTGATAAACGACTTCGGACCACCATCCTCCCAGAGCAGCTGGACTATCTCTACCAGAAATATCAGATAGAGAGCAATCCTAGTCGTAAGATGCTCGAGAACATCGCCAGAGAGGTGGGTCTGAAGAAGCGCGTGGTCCAGGTCTGGTTCCAGAACACTCGCGCAAGAGAGAGGAAAGGGCAGTTCAGAGCTCACCAGCAAGTCATCCACAAGCGATGCCCCTTCTGTCGGGCGCTGTTCAAAGCGAGATCAGCGTTAGAATCGCATCTGGCCACGAGGCATGCTGACCAATACACCAAGGGGGACATCATCATCGATGCTCTGCCGGACGGG
		zfh_D4	c79846_g2_i1		GAGCAAGCCTGTAAAAATGGGATTCGAGGGTGAACATTTCTTTGCAAATTTTAGTGATAGGAGCCTCGATGAAATAGGACGCTCTTTCATTGCCGACGATGCCCGTTCGGAGACTTATTCCGAGTCGACGGACAACATGGAAGGCGACGAAAGTAATCCTACCTCTCCCTCACCCGGACTGCAAACCAACAAGTCACAGCAATCACAGCACAGATCGTATTATGGGGCCGGAAAACGATACCGAACGCAGATGACCACCTTCCAAGTGAAAGTGATGAAATCCATTTTTGTCGACTACAAGACGCCCTCCATGGCCGAGTGCGAGCTTCTGGGACGGGAGATAGGACTCCAGAAAAGAGTCATCCAAGTCTGGTTCCAGAACGCAAGGGCCAAGGAGAA…
PROS	Prox	Pros	c74683_g1_i1	HPD	ACCCCAGTCTCTACCAGGAAGACCGAGGAGACTCCCCGCCTTACGGAGGAGTCTCAGCATCTCTTCAGCATGAGATCAACCACCATAACATCTCCAACTCATCCTTCAGAGGCTCTATGGAGAATGGGGACGGGGGCTCGGAACCAAGCGACAGCCCTGTGCTCACCGATTCCGGACAGCTGATGACCCATACTCTGACGCCCAAACATCTCCGAAAGGCGAAGCTGATGTTTTTTTACGTCCGCTACCCAAGCTCAGCTGTCTTGAAGATGTATTTCCCGGACATCATCTTCAAGAAAAACAACACTGCCCAGTTGGTCAAATGGTTCTCCAATTTCCGGGAGTTCTTCTACATTCAGATGGAGAAGTTCGCGAGGCAAGCCCACAGCGACGGAGTCA…

## Sheet: Hesperochernes sp
Classes	Gene Family	Gene Names	Gene Model	Other Features	Nucleotide sequence
ANTP	Cdx	cad	TR31798	.	CGAGGACCAAGGACAAGTATAGATTGGTGTACACCGATCACCAACGCATCGAGCTAGAAAAGGAGTTCCTGTTTTCCAGATACATCACAATCAAGAGGAAATCAGAACTCGCAGCAATGCTGAACCTTTCAGAGAGGCAGATCAAGATCTGGTTTCAGAATCGCAGAGCCAAGGAGCGCAAATTGAGCAAGAAACAGAACGAACTCTTCAAGAATGAGATGGCCCACAAGGAAAAGCAACTGATGCCCTCATCGTATTCCTCATTTATCAAACCCATATATCCTTATGAGCC
	Hox1	lab	TR24325	.	GGGCGGGCAACTCAACGCCGGAGGAGCCGCTTCTCCCCAAGGTCCAGGGGCTGGGAGGACCAACTTCACCACGAAACAACTTACAGAGCTGGAGAAAGAGTTTCATTTCAACAAATATCTGACTCGGGCACGTCGAATTGAAATAGCACAAGCTCTTCAGCTCAATGAGACCCAGGTAAAGATCTGGTTCCAGAACCGGAGGATGAAACAGAAGAAAAGAATGAAGGAAGGTCTGATCCCCCCTGAAGCTGTTTCCAAGGAGAACACAAGTCCCTCCACATCTCCGCTACATGCGGTCATCAAGGAACCCAACTCCCCTCCTATCTAATATTTGTACAGAACGATAAAGTCGAGGAATTGAACCAGTTTTATAGACCTCACTTGCTTCAGTCCTTCAAA…
	Hox5	scr	TR34982	.	AGAAAAGACCACGTCGGACAAAATGGAGTCAACGCAATGGGCGAGACCAAGAGACAGCGCACATCCTACACGAGGTACCAGACTCTGGAACTGGAGAAGGAGTTTCACTTCAACCGCTACCTGACACGAAGGAGAAGGATCGAGATCGCACATACCCTATGTCTCACGGAGCGACAGATCAAGATCTGGTTCCAGAACAGGAGAATGAAGTGGAAGAAGGAGAACAAGGCAAAGCTTGAAGCTTGCATGATTCAAGGAACCCACGATCTATCCCTTCCCCAACCCCTGGCAGACAGGATAATGCAATAACTTTATGTTCGCC
	Hox9-13	AbdB	TR34886	.	CTCATACATGTCGGCGACAGGAAATCCAGGAGTGGATCACATGACGGGGACCAACCCTCTGGAGTGGACTGGAAACGTGACGGTGAGAAAGAAGAGGAAGCCTTACTCCAAATTTCAGACTCTTGAGCTAGAGAAGGAATTCCTCTTCAATGCCTACGTCTCTAAACAGAAACGTTGGGAGCTGGCGAGGAACCTCAATCTCACCGAGCGCCAGGTCAAGATCTGGTTCCAGAACCGGCGCATGAAGAGCAAAAAAACTTCCCAGCGGAACGCCGAGAACAATCAGAACAACACTAACACCGTGGCCAATGGACCGTCGCTCAAATAGGAGCTTTGTAACGGCCAAACTTTCTAGAGACCTCACGGTCCTCTACACCCAATGATGAAAGTGTTCAAACG…
	Emx	ems	TR33888	.	CCGCCTTCCATCGTTAGTCCCGGCTACCCCCCCAGTTCTACGGCATCCTATGTCGATTCCTTAGCTGGACTGAGGCCTCCTCCTTCAGGGTATGACCATCAGACAGGCTTCGGTGGACCTCCACCGCCTCCTATGCAATCCGTGTCTCCTTTCCTGGTAGCCAGAGATCCTCTTTATCCGTGGCTTCTTGCGCGTCATCCACGTTTTCTTCCACACAGACTTCCGGGTCCAGATCTTCCAGCCTTCTTGTTGCACCCCTTCAGGAAACCAAAGAGGATACGGACAGCTTTTTCCCCGTCACAGCTTCTCAAATTGGAACACGCCTTTGAGAAGAACCATTATGTCGTAGGGGCA
	Hhex	hhex	TR35544	.	CGCCACTCTCTTGAAACCTCAGCCACTCAAGCCATCGCGGGAGAAGAATTCCTGGATGGAGGTGACTCCTAAAGGAAACCGGAGACCGGACAAGGCTGGAGGGTGTCCTGTTAGGTTCGGGGACGTGCAGTCCGCATGTCTGGAGAGGATCTTCCAGAAACAGAAGTACGTGGAGATCCACGAAAGGAAGCGTCTGGCTGTAGCACTTAGGCTCTCCGAGAAGCAGGTGAAGACGTGGTTCCAGAATCGGCGAGCAAAATCAAGGAAAATGGCACTTTTACACCACTCCCGCCTTCTCCACGCCACCCAGACCGAGGACGTCGAGTCCAAGCCCAAGAACTGACTGTATGATATGTTGTGTAGTAAACTGC
PRD	Rax	rax	TR26267	.	AAGAATTGATGAAGATTCAAGTGTATCACCACATTCAATTCATGATTCAGATGATCTTTATCAAAAGAATAAATCTATATTTGGATCTTCAAGTCTTCTAGATCATTCCAGAAAAGAATCATCGTCTGATGAACCAACGGATGAGGACAGCTATAAGAAGAAGCATCGAAGAAATCGCACTACCTTTACTACATTCCAGCTGCACGAGCTAGAACGGGCCTTCGAGAAGTCTCACTATCCTGATGTCTACAGCCGTGAAGAACTAGCTCTTAAAGTCAACCTACCAGAAGTTCGAGTCCAGGTGTGGTTTCAGAA
	Repo	repo	TR2884	.	GTTTATTTGACGTAAAGACTAGTTCTAACCTGCATCGGAGCTACAAACCTCACGATGCAACAGCAGCCACAATCCCTCGGCAAAGGTTCGCCTGGAAGTTCACCAGATTTGAACCGTGGAAATTTCCACAGTATCCAAGTGATGCTTGGTCTTCAACGCGCAGACTTCTCAACTCCCCTGGGAACAAATCTGACCCAGATTGGAGGTCCTAGGACTACGTTGGACCCCTACCTCACCGGCCCTACGGCTGCACAGACCCGATCTGAAGCTGGCCCTAACACTGATGTCTCCAAAACACAGGAGAAATCCCAAGAAAAGATCGCCAAGAAAAAGAAGACCAGAACTACTTTCACAGCGTTCCAGCTAGAAGAGTTGGAACGGGCCTTTCAACGGGCTCCC…
POU	Pou6	pou6	TR22635	POU	CACACAGACCCAGGTGGGACAAGCCCTCAGTGCCACAGAGGGACCTTCCTACAGCCAGAGTGCCATTTGCAGGTTTGAGAAGTTGGACATTACTCCCAAGAGTGCCCAGAGGATAAAGCCGGTGCTGGAGAGGTGGATGGCGGAAGCTGAGGAGAGGTACAAGGATGGCAACCACACACTAGCAGACTTTGTGGGTCTGGAGCCAGCCAAGAGGCGCAAGAGAAGGACTTCTTTTACTCCCCTTGCTCTAGAAGTTTTGAACCAGTACTTTGAGAAGAACACTCATCCCTCTGGGGTGGAGATGACGGACCTGGCGGAGAAGCTCAACTACGACAGGGAGGTGGTCAGAGTCTGGTTCTGCAATAAGCGCCAAGCCCTCAAGAACACCATCAAGAAACT…
SINE	Six4/5	six4/5	TR9962	SIX	CACGTCTTTCCACCCAACCGCCACATCGAGCTACAGAAGCTCTGGTATAAAGCTCACTACAGGGAAGCCGAGAAAATCCGCAATAGGCCGCTGGGCGCCGTGGACAAGTACCGGCTCCGCAAGAAGTTTCCCCTGCCCAAGACCATCTGGGACGGAGAAGAGACCGTCTATTGCTTCAAAGAACGCTCCAGGAAATGTCTGAAGGAGTTCTATAGGAAAAACCGCTACCCCACCCCTGATGATAAGAAGAACTTAGCTGCCAAGACCAACCTGACTCTGACCCAGGTCAGCAACTGGTTTAAGAACCGGCGACAGAGGGACAGAACGCCCAACATTAAGAGGGTAAATCCTCAAACTGACGACTCCTTCAAGGAAGAAATAGCCTTCTCTGCCGAGACC…
HNF	Hmbox	six7/hmbox	TR10178	HNF	CCCATCATTTGGGCCTACATTCAGCCTCTCCTCTGAGCTGAGCAAGGTCCCCCCAGCCCAGCAGTTTCCTAACAACACCTCCTCTGTGAATGACAGCATCACAGAGAACTGTGAGCTGGAGGAGCTCAAGAGGAAGGGCGATGCCACAGCTCTGTCTGAGATCCGGCACTTTGTGATGAAGTACAACATCAAGCAGACCATGATAGCCGACATGACTAGGATGAGCCAAGCCTATGTGAGTCGATTCTTCAGAGGGGACATCCAGGACCTCCCAGAACGGACCAAGAATACCTTCTATCTCTGGTATCTCAATATGAAGCACAAGCCCTGGGTTTTGACCCAGATGTGCAACTCCCCTGACGTGAAGAAACTGGTGACCGAGGGCGGGGATTTAATTCC…
TALE	Meis	hth1	TR23892	.	GAGTTCAGACATGTGCTCTTCCGATCTGGCACAGGAGATGACGATGACGATGACAGGACGCGGCGGCAAAACAAGAAACGAGGAATCTTCCCCAAAGTGGCGACAAACATCATGCGAGCCTGGCTGTTCCAGCATCTGACGCATCCGTACCCTTCTGAAGATCAGAAGAAGCAGTTGGCCCAAGAGACTGGCTTAACCATCCTGCAAGTGAACAATTGGTTCATCAACGCCCGCAGGAGGATAGTCCAGCCCATGATCGACCAGTCCAACCGCTCCGGGAGCGGCATGCCGGCCTACAGCCCTGATCCCGCCAGCATGATGGCTGTCGCTGCAGGGGAGTCCTTCCACGTGGGACTGTCCGAGCCATACG
	Meis	hth2	TR18806	MEIS/PKNOX	ATATTCTCTGGTTAGCCGGGGCAGGCGCCGGCCGCTTTTTGTCTCGGTGGGGTGTTGAGGACACCAGTGTGCTCCCCGGGAGATGCGTCCATCGGCTCAGGCGACGGGACGGGGGAAGAAGACGATGATGACCGGGGGAAGAAACGACAGAAGAAACGTGGTATTTTCCCTAAAGTTGCCACCAACATCATGCGAGCGTGGCTCTTCCAACACCTGACGCACCCCTATCCTTCTGAAGATCAGAAAAAACAACTAGCACAAGACACAGGCCTAACAATCCTTCAAGTCAACAATTGGTTCATCAATGCACGTAGGAGAATTGTACAGCCAATGATCGACCAAAGTAACAGAGCAGGTGGTGGTATTGGTGGAGCAGCCACGCCCTACGGCCCCGATGCC…
	Pbx	exd	TR15170	PBC	CGGTGGTGCTGGAGCTGCGGCTAACGTGTCTTCGGCGGCGGCTTCGGGAGGCCAGGCGGAGAACGCCATCGAACATTCGGATTACCGGGCCAAGCTGGCTCAGATCCGCACCATCTACCACCAAGAGCTCGAGAAATACGAACAGGCGTGCAACGAGTTCACCACCCACGTTATGAACCTACTACGGGAACAGAGCAGGACGCGGCCCATCACGCCCAAGGAGATCGAGCGCATGGTCCAGATCATCCACCGCAAGTTCAACTCCATTCAGGTCCAGCTCAAGCAGTCCACCTGCGAAGCCGTCATGATCCTCAGATCGCGGTTCTTGGACGCCAGGAGGAAACGGCGTAACTTCAGCAAACAGGCGACGGAGATCCTGAACGAATACTTCTACTCCCA…
	Tgif	tgif	TR5732	.	GCCGTTTCCCGCTAGAGGCGCTGTACGTTCCCGGCTCAGTTGCTTCACGTGTACTTTTGGATACGTAGCGGGGCTAGATATGAAGGCTAAACAAGGAAGAGATCGGTTCGACCACAGATACGAGGACGGCAAGCGGAGGCGACGTCGGGGTAACCTGCCCAAGGAATCCGTCGACATCCTCAAGTCATGGCTGAGCGAGCACCGCTACAACGCCTATCCGTCAGACCACGAGAAAGACACCCTCGCCAAGAACACCAACCTCACCAATCAGCAGGTGTGCAATTGGTTCATCAACGCAAGGCGGCGGATCCTGCCGGGCATGCTGGAGAAAGACGGACAGAACCCACTGGACTACACCATCACACGGCGAGGCTCGGCCGGTCACCGCCGCTACCACCG…
ZF	Zfhx	zfh_D1	TR11353	.	CCTGAGATCAACCGCTCTGTGTGCTGCCTATGTCAGAAGGAGTTCTCCAGTATTTGGGTGCTAAAAGCGCACAGAGAGGAGATCCACAAAGAAATAGTTCCTGTAGAAAATGTTGAAAAGTTAGGCGAGGACTTTAGAGTGGACTATGAAAAGAAAAATCCAGTTCAAGTTTCATCTCCTGGGGGCCACCAGGACGATCTTGCCTATGATACAAGTTCCTCTTCACCATCAGCACTCGCTGATCAAAATCTATGTTCCACACCAACTTCATCACTCTCAAGTTCCTTGTCGCTTCCTATGTCTATCGCTACCTCTATGACTCCGCCTATCACTTCATATTCTTCACAGAATGCAGATGTATCCACCGTCTCGGCCAGTCAGATGGCTGCCCAACTGCAG…
		zfh_D3	TR9117	.	CAAAAATACCAGATCGAGAGTAATCCTAGCCGCAAGATGCTCGAGAACATTGCTCGCGAAGTGGGGCTCAAGAAGAGAGTAGTCCAAGTATGGTTCCAGAACACGAGGGCGAGGGAACGCAAAGGACAATTTCGTGCGCACCAGCAGGTCATCCACAAACGTTGTCCTTTTTGTCGCGCCCTCTTCAAGGCCAGGTCAGCCCTAGAATCACATCTCGCTACCCGCCACGCTGACCAATATACCAAGGGCGATATCATCATCGACGCTCTACCTGACGGGGACACGGACTCCAACCCGGAGACCCCTAACACCACCATTTCGGAAGATACCAAATCTAATCCGACCTTCCCCTCCTCCATTCCACCCCCATCTTTGTCGCCAAATAACCAGATCAATTTT…
		zfh_D4	TR22471	.	TATTGGCGACACAACGCCCAAACCTGCCAAGACAGCAACCGGAGAAAAGGGCGAGATTCCCTTGGACCTGAGCAAGTCTGTCAAGATGGGTTTTGATGGCGACAGCTTCCTGGCTTCATTCGGGGACAAAAGTTTAGACGAACTGGGTAGGTCCTTCATTGCCGAGGATGCCCGTTCCGAAACCTACTCGGAATCCACTGACAACATGGAGGGAGACGAGAGCAACCCAACCTCCCCCTCACCGAGCTTGCAATCGGTGAAAAGCCAATCACAACAGCATCAGCAAAGATCTTTCTATGGCGCTGGGAAAAGGTACCGAACCCAAATGACAACCTTCCAGGTGAAAGTAATGAAATCCATCTTTGTTGATTACAAAACACCATCAATGGCAGAGTGCGA…
CERS	Cers	Cers	TR14533	TRAM/LAG	GTTATGGAGGAGGGGTACCTTAAACGTTTGAGTGTATGGTTTTGGAGTGAAGATATTTGGCTACCACCAAATACAACTTGGGCAGACTATGCAAAGACTGATGTTATCAAATATGCACAGTTTAATGACCTCTACTACGCATTGCTGGTCGCATTGGTTTTGCTGGTGATCCGATACATCTTGGAAAGATGTGTCTTTTGCCCTGTTGGCATCTACTTCGGCCTCAGGCCCTCCCAGTCCAAGAAGGCTCCAGAGAACCCTGCAATGGAGCAGGCCTACCGCAAGGCTGGGCCCAAGATCCCTTACAAACAGATTCAAGGACTGGCCAAGCAGCTTGACTGGTCAGAGCGCAAGGTGGAGAGGTGGCTTCGCAAGCGCAATCTACAAGACAAGCCCACT…
PROS	Prox	Pros	TR516	.	GAATACGCGGTCGGTACGACGAGCCGTTAGCGGGCTACCCACCGCCTCCCTTAGTCCCAGCATCTTTACCGACCAGCGTAGCCATCCCCAACCCCAGCCTGGACGCCTTTCATCATCATGAGGAGGCACCTGGTTACCGGAGTTCTCCCGAGCCACCTCCTCAAGTCTCAGCTTATCACTACTCCTCCCCTTTCAGCACACCTCGACCTCACCCCGCTGAAAATGGAAACACGGGGGACACTCCGAACTCTGACAGAGGAGACAGTCCTATTGGTCAAACCATGACTGAATGTGGAGTGCCTATGATATCCTTTTTTATACCGCAGGAAAAGTCATTGACCTTAACCCCTCCACACACTAGTACATTGACCCCTATGCATCTCCGCAAGGCCAAGCTCA…
